# Supplementary material for: Integrated gene expression profiles reveal a transcriptomic network underlying the thermogenic response in adipose tissue
Source: Sci Rep. 2023 May 4;13:7266. doi: 10.1038/s41598-023-33367-w (PMC10160086; doi:10.1038/s41598-023-33367-w)
Supplement: Supplementary file 2 — Supplementary Information 2. [file 41598_2023_33367_MOESM2_ESM.xlsx]

## Sheet: DEGs iBAT
Genes upregulated in iBAT
			iBAT					iWAT					eWAT
ID	Gene Symbol	Description	Cold Avg (log2)	RT Avg (log2)	Fold change	p-value	FDR p-value	Cold Avg (log2)	RT Avg (log2)	Fold change	p-value	FDR p-value	Cold Avg (log2)	RT Avg (log2)	Fold change	p-value	FDR p-value
17429632	Mfsd2a	major facilitator superfamily domain containing 2A	9.08	5.63	16.13	1.29E-06	0.0002	5.14	3.56	2.26	0.0065	0.0762	3.90	3.48	1.19	0.4393	0.7558
17432256	Slc25a34	solute carrier family 25, member 34	8.00	4.47	10.27	1.08E-12	5.33E-09	6.29	3.67	6.53	3.76E-10	3.46E-07	3.68	3.35	1.10	0.2048	0.5556
17418141	Bmp8b	bone morphogenetic protein 8b	6.48	3.57	9.46	1.34E-12	5.77E-09	4.25	3.52	1.69	0.0018	0.0315	3.46	3.38	1.13	0.7191	0.9029
17286973	Gmpr	guanosine monophosphate reductase	10.81	7.67	8.92	8.03E-14	2.56E-09	6.66	5.20	2.73	1.37E-07	2.78E-05	5.65	5.54	1.00	0.547	0.8188
17475360	Cyp2b10	cytochrome P450, family 2, subfamily b, polypeptide 10	8.78	5.12	8.74	5.19E-07	0.0001	6.98	3.82	8.95	4.17E-06	0.0004	4.17	3.46	1.65	0.1913	0.5401
17359678	Scd3	stearoyl-coenzyme A desaturase 3	5.62	3.06	6.41	3.47E-08	1.53E-05	4.94	3.71	2.71	0.0007	0.0151	4.87	3.41	2.41	0.0001	0.0147
17233775	Tacr2	tachykinin receptor 2	6.58	3.74	6.28	1.49E-13	2.56E-09	3.80	3.44	1.29	0.0611	0.2969	3.50	3.52	-1.03	0.9344	0.98
17424279	Cntfr	ciliary neurotrophic factor receptor	8.41	5.62	6.13	6.92E-10	9.17E-07	6.84	5.46	2.94	0.000046	0.0021	5.76	5.66	1.12	0.7157	0.9018
17284114	Ckb	creatine kinase, brain	9.14	6.62	5.72	8.06E-11	1.63E-07	7.86	7.41	1.33	0.0529	0.2748	8.11	7.97	-1.03	0.5538	0.8222
17379169	Sgk2	serum/glucocorticoid regulated kinase 2	6.49	4.06	5.49	2.15E-10	3.7E-07	4.33	3.47	1.98	0.001	0.0196	3.68	3.81	-1.15	0.5526	0.8215
Genes downregulated in iBAT
			iBAT					iWAT					eWAT
ID	Gene Symbol	Description	Cold Avg (log2)	RT Avg (log2)	Fold change	p-value	FDR p-value	Cold Avg (log2)	RT Avg (log2)	Fold change	p-value	FDR p-value	Cold Avg (log2)	RT Avg (log2)	Fold change	p-value	FDR p-value
17275776	Gm24066	predicted gene, 24066	1.42	2.61	-3.14	0.0001	0.0063	1.40	1.16	1.11	0.3599	0.6888	1.07	1.12	-1.05	0.8487	0.9506
17548055	BC023105	cDNA sequence BC023105	4.22	6.08	-3.27	0.0002	0.0073	5.36	7.00	-3.21	0.0006	0.0141	4.98	5.64	-1.93	0.1237	0.4436
17316780	Angpt1	angiopoietin 1	4.79	6.58	-3.34	2.48E-12	9.51E-09	6.60	7.11	-1.53	0.0008	0.0171	6.77	6.86	-1.06	0.4685	0.776
17290781	Sugct	succinyl-CoA glutarate-CoA transferase	5.29	7.09	-3.56	1.22E-08	6.87E-06	5.48	5.82	-1.31	0.1086	0.4011	5.54	5.33	1.24	0.3107	0.6584
17438886	Alb	albumin	4.84	6.50	-3.68	0.002	0.0444	9.20	8.99	1.24	0.6634	0.8755	6.10	6.15	-1.00	0.9184	0.9746
17543356	Gm19691	predicted gene, 19691	3.46	5.32	-3.85	6.29E-09	4.22E-06	3.56	4.10	-1.57	0.0153	0.1323	3.74	3.77	-1.03	0.8879	0.9651
17505863	Vat1l	vesicle amine transport protein 1 homolog-like (T. californica)	4.80	6.75	-3.90	5.18E-09	3.61E-06	5.86	6.11	-1.18	0.2654	0.6041	4.84	4.38	1.35	0.0395	0.2581
17452709	Hcar1	hydrocarboxylic acid receptor 1	6.01	8.04	-4.44	9.79E-08	3.63E-05	8.79	9.06	-1.33	0.3105	0.6468	9.32	8.97	1.18	0.2028	0.5539
17425631	Svep1	sushi, von Willebrand factor type A, EGF and pentraxin domain containing 1	5.66	7.78	-4.56	1.57E-09	1.69E-06	7.69	7.90	-1.17	0.3568	0.686	7.92	7.82	1.07	0.6386	0.8662
17518278	Lctl	lactase-like	4.66	7.25	-5.86	3.93E-13	3.39E-09	5.09	6.44	-2.61	7.78E-08	1.82E-05	5.22	5.46	-1.11	0.1865	0.5337

## Sheet: DEGs iWAT 
Genes upregulated in iWAT
			iWAT					eWAT					iBAT
ID	Gene Symbol	Description	Cold Avg (log2)	RT Avg (log2)	Fold change	p-value	FDR p-value	Cold Avg (log2)	RT Avg (log2)	Fold change	p-value	FDR p-value	Cold Avg (log2)	RT Avg (log2)	Fold change	p-value	FDR p-value
17243761	Fabp3-ps1	Fatty acid binding protein 3, muscle and heart, pseudogene 1	9.56	4.61	31.03	7.72E-15	8.87E-11	4.29	4.55	-1.22	0.3427	0.6853	10.81	9.42	2.52	3.84E-05	0.0028
17502899	Ucp1	Uncoupling protein 1 (mitochondrial, proton carrier)	12.66	8.15	22.80	2.35E-09	1.35E-06	6.35	4.03	4.07	5.89E-05	0.0107	13.18	12.89	1.18	0.5351	0.8455
17359918	Elovl3	Elongation of very long chain fatty acids-like 3	10.79	6.30	22.59	3.73E-11	8.57E-08	5.54	4.65	1.80	0.0259	0.2113	12.15	10.12	4.08	0.000018	0.0016
17329361	Kng2	Kininogen 2	7.97	4.19	13.77	2.73E-12	1.34E-08	5.13	4.36	1.34	0.0076	0.1221	10.01	8.83	2.20	0.0002	0.0084
17255458	Phospho1*	Phosphatase, orphan 1	8.90	5.43	11.04	6.29E-17	2.17E-12	5.92	4.77	2.27	1.26E-07	0.0005	10.50	9.04	2.96	2.26E-09	2.05E-06
17543045	Gk	Glycerol kinase	8.28	5.01	9.63	4.32E-06	0.0004	5.82	5.05	2.38	0.1689	0.5098	9.59	8.41	1.73	0.0386	0.2661
17476288	Cox7a1	Cytochrome c oxidase subunit viia 1	9.41	6.16	9.53	1.48E-15	2.55E-11	5.42	4.29	2.22	9.21E-07	0.0011	11.21	10.80	1.33	0.0224	0.1988
17475360	Cyp2b10	Cytochrome p450, family 2, subfamily b, polypeptide 10	6.98	3.82	8.95	4.17E-06	0.0004	4.17	3.46	1.65	0.1913	0.5401	8.78	5.12	8.74	5.19E-07	0.0001
17427860	Acot11	Acyl-coa thioesterase 11	8.11	5.11	8.02	4.78E-11	1.03E-07	4.52	3.79	1.98	0.0074	0.1211	9.76	8.77	1.93	0.0006	0.0193
17282970	Dio2	Deiodinase, iodothyronine, type ii	7.98	5.00	7.92	9.26E-09	3.67E-06	4.43	4.06	1.37	0.2921	0.6429	9.85	9.35	1.20	0.1554	0.524
Genes downregulated in iWAT
			iWAT					eWAT					iBAT
ID	Gene Symbol	Description	Cold Avg (log2)	RT Avg (log2)	Fold change	p-value	FDR p-value	Cold Avg (log2)	RT Avg (log2)	Fold change	p-value	FDR p-value	Cold Avg (log2)	RT Avg (log2)	Fold change	p-value	FDR p-value
17411147	Ifi44	Interferon-induced protein 44	6.72	8.53	-3.51	2.54E-09	1.41E-06	6.90	8.01	-2.25	4.62E-06	0.0032	6.79	7.13	-1.34	0.0724	0.3656
17455801	Col1a2	Collagen, type I, alpha 2	8.09	9.91	-3.54	3.3E-09	1.78E-06	8.14	8.78	-1.63	0.0024	0.0679	6.79	7.42	-1.63	0.0026	0.0527
17493949	Folr2	Folate receptor 2 (fetal)	8.33	10.20	-3.67	6.74E-06	0.0005	8.74	9.28	-1.52	0.0542	0.3017	6.25	6.53	-1.24	0.2989	0.6922
17532635	mt-Tt	Mitochondrially encoded trna threonine	6.97	8.92	-3.88	0.0036	0.0516	6.25	8.40	-4.93	0.0003	0.0217	8.83	8.77	1.05	0.914	0.9808
17450501	Gbp10	Guanylate-binding protein 10	6.26	8.27	-4.03	4.56E-08	1.24E-05	6.19	6.63	-1.41	0.0841	0.3727	6.25	6.85	-1.48	0.0247	0.21
17236811	Lum	Lumican	6.57	8.61	-4.09	8.85E-08	2.02E-05	7.04	7.61	-1.53	0.0191	0.184	5.77	6.26	-1.44	0.044	0.285
17548532	Col1a2	Collagen, type I, alpha 2	5.07	7.11	-4.11	9.88E-08	2.17E-05	5.27	5.62	-1.28	0.1474	0.4795	4.13	4.69	-1.47	0.0262	0.2164
17532629	mt-Ts2*	Mitochondrially encoded trna serine 2	7.88	10.09	-4.63	0.0048	0.0618	6.58	9.54	-8.44	3.89E-05	0.0089	9.88	9.86	-1.13	0.9623	0.9918
17212461	Col3a1	Collagen, type III, alpha 1	8.03	10.36	-5.05	2.25E-10	2.59E-07	8.32	9.10	-1.83	0.0007	0.0359	6.64	7.78	-2.11	7.34E-06	0.0008
17254065	Ccl8	Chemokine (C-C motif) ligand 8	4.23	7.15	-7.56	6.69E-06	0.0005	3.97	4.82	-1.75	0.0368	0.2492	3.68	3.61	1.08	0.8456	0.9646

## Sheet: DEGs eWAT
Genes upregulated in eWAT
			eWAT					iBAT					iWAT
ID	Gene Symbol	Description	Cold Avg (log2)	RT Avg (log2)	Fold change	p-value	FDR p-value	Cold Avg (log2)	RT Avg (log2)	Fold change	p-value	FDR p-value	Cold Avg (log2)	RT Avg (log2)	Fold change	p-value	FDR p-value
17497704	Cox8b	cytochrome c oxidase subunit VIIIb	7.14	4.97	5.21	3.02E-09	0.0001	10.87	10.99	-1.04	0.6199	0.8835	9.81	8.01	3.33	7.44E-08	1.77E-05
17514326	Gm10722	predicted gene 10722 [Source:MGI Symbol;Acc:MGI:3642024]	8.51	6.17	5.13	0.0002	0.0192	7.67	7.10	2.18	0.2876	0.6809	9.05	8.33	1.66	0.187	0.5177
17502899	Ucp1	uncoupling protein 1 (mitochondrial, proton carrier)	6.35	4.03	4.07	5.89E-05	0.0107	13.18	12.89	1.18	0.5351	0.8455	12.66	8.15	22.80	2.35E-09	1.35E-06
17373634	Gm10801	predicted gene 10801 [Source:MGI Symbol;Acc:MGI:3641656]	6.52	4.79	4.07	0.0006	0.0331	5.75	5.19	2.64	0.2058	0.5936	7.09	6.37	1.77	0.1052	0.3948
17472497	Gys2	glycogen synthase 2	8.76	7.03	3.91	1.13E-07	0.0005	10.39	9.82	1.34	0.0194	0.1827	10.10	8.53	3.45	5.29E-07	7.66E-05
17421875	Slc2a5	solute carrier family 2 (facilitated glucose transporter), member 5	6.99	5.25	3.42	2.63E-05	0.0076	8.78	8.54	1.20	0.4777	0.8162	8.85	7.66	2.11	0.0015	0.0278
17514352	Gm10715; Gm10717; Gm17535	predicted gene 10715 [Source:MGI Symbol;Acc:MGI:3642376]; predicted gene, 17535 [Source:MGI Symbol;Acc:MGI:4937169]; predicted gene 10717 [Source:MGI Symbol;Acc:MGI:3642031]	10.69	8.77	3.30	0.0001	0.0166	9.98	9.58	1.86	0.347	0.7291	11.10	10.64	1.38	0.2859	0.6233
17382224	Pax8	paired box 8	5.07	3.68	3.30	0.036	0.2465	3.29	3.30	1.04	0.9901	0.998	3.14	3.02	1.10	0.8515	0.9514
17516699	Mpzl2	myelin protein zero-like 2	6.75	5.66	3.20	0.003	0.0741	9.33	9.45	-1.06	0.7172	0.9219	8.28	7.20	2.05	0.0034	0.0488
17344953	Crisp1	cysteine-rich secretory protein 1	6.64	3.13	3.06	0.0029	0.0732	2.80	2.20	1.88	0.5663	0.86	2.12	2.86	-1.58	0.4861	0.78
Genes downregulated in eWAT
			eWAT					iBAT					iWAT
ID	Gene Symbol	Description	Cold Avg (log2)	RT Avg (log2)	Fold change	p-value	FDR p-value	Cold Avg (log2)	RT Avg (log2)	Fold change	p-value	FDR p-value	Cold Avg (log2)	RT Avg (log2)	Fold change	p-value	FDR p-value
17532629	mt-Ts2*	Mitochondrially encoded trna serine 2	6.58	9.54	-8.44	3.89E-05	0.0089	9.88	9.86	-1.13	0.9623	0.9918	7.88	10.09	-4.63	0.0048	0.0618
17540741	Gm2005	predicted pseudogene 2005	5.85	8.12	-5.95	4.08E-05	0.0091	6.61	6.95	-1.27	0.4553	0.8031	6.68	7.87	-2.35	0.0142	0.1261
17407494	Gm22577	predicted gene, 22577 [Source:MGI Symbol;Acc:MGI:5452354]	3.47	5.50	-5.37	8.31E-06	0.0039	3.96	4.78	-1.74	0.0307	0.2351	3.63	4.68	-2.08	0.0069	0.0798
17546592	Gm21366;Gm20929;Gm20845;Gm20903;Gm20850;Gm20916;Gm21317;Gm20931;Gm20869;Gm21095;Gm20908;Gm20870;Gm20906	predicted gene, 21366; predicted gene, 20929; predicted gene, 20845; predicted gene, 20903; predicted gene, 20850; predicted gene, 20916; predicted gene, 21317; predicted gene, 20931; predicted gene, 20869; predicted gene, 21095; predicted gene, 20908; predicted gene, 20870; predicted gene, 20906	5.46	7.45	-5.33	0.0005	0.0325	6.00	6.13	-1.13	0.8061	0.9518	6.53	7.50	-2.02	0.0627	0.3003
17547034	Gm21366;Gm20929;Gm20845;Gm20903;Gm20850;Gm20916;Gm21317;Gm20931;Gm20908;Gm20869;Gm20870;Gm20906;Gm21095	predicted gene, 21366; predicted gene, 20929; predicted gene, 20845; predicted gene, 20903; predicted gene, 20850; predicted gene, 20916; predicted gene, 21317; predicted gene, 20931; predicted gene, 20908; predicted gene, 20869; predicted gene, 20870; predicted gene, 20906; predicted gene, 21095	5.46	7.45	-5.33	0.0005	0.0325	6.00	6.13	-1.13	0.8061	0.9518	6.53	7.50	-2.02	0.0627	0.3003
17546681	Gm20931; Gm2086	predicted gene, 20931; predicted gene, 20869; predicted gene, 21095; predicted gene, 20908; predicted gene, 20870; predicted gene, 20906	5.46	7.45	-5.33	0.0005	0.0325	6.00	6.13	-1.13	0.8061	0.9518	6.53	7.50	-2.02	0.0627	0.3003
17547071	Gm20908; Gm20870; Gm20906	predicted gene, 20931; predicted gene, 20908; predicted gene, 20869; predicted gene, 20870; predicted gene, 20906; predicted gene, 21095	5.46	7.45	-5.33	0.0005	0.0325	6.00	6.13	-1.13	0.8061	0.9518	6.53	7.50	-2.02	0.0627	0.3003
17546575	Gm29413; Gm28870; Gm29134; Gm28843; Gm29546	predicted gene 29413 [Source:MGI Symbol;Acc:MGI:5580119]; predicted gene 28870 [Source:MGI Symbol;Acc:MGI:5579576]; predicted gene 29134 [Source:MGI Symbol;Acc:MGI:5579840]; predicted gene 28843 [Source:MGI Symbol;Acc:MGI:5579549]; predicted gene 29546 [Source:MGI Symbol;Acc:MGI:5580252]	5.81	7.87	-5.15	0.0001	0.0155	6.43	6.70	-1.20	0.5492	0.8518	7.05	7.96	-1.95	0.0513	0.2708
17387578	Olfr988	olfactory receptor 988	5.95	7.83	-4.98	3.59E-05	0.0088	6.72	7.03	-1.01	0.4071	0.7731	6.61	7.35	-1.80	0.0578	0.2892
17532635	mt-Tt	mitochondrially encoded tRNA threonine [Source:MGI Symbol;Acc:MGI:102473]	6.25	8.40	-4.93	0.0003	0.0217	8.83	8.77	1.05	0.914	0.9808	6.97	8.92	-3.88	0.0036	0.0516
