# Supplementary material for: Integrated gene expression profiles reveal a transcriptomic network underlying the thermogenic response in adipose tissue
Source: Sci Rep. 2023 May 4;13:7266. doi: 10.1038/s41598-023-33367-w (PMC10160086; doi:10.1038/s41598-023-33367-w)
Supplement: Supplementary file 3 — Supplementary Information 3. [file 41598_2023_33367_MOESM3_ESM.xlsx]

## Sheet: iW_Mod_I_ChEA2016
Supplementary Table S5. List of transcription factors predicted by CheA and TRRUST for the different modules of iWAT.
Term	Overlap	P-value	Adjusted P-value	Old P-value	Old Adjusted P-value	Odds Ratio	Combined Score	Genes
ESRRB 18555785 ChIP-Seq MESCs Mouse	27/1434	2.46608e-14	1.59062e-11	0	0	5.62043	176.108	NDUFB8;PRKAA2;TOMM40;DLST;ECSIT;COX5B;COX5A;FOXRED1;SAMM50;UQCRFS1;DLAT;CYC1;COX10;IDH3A;NDUFA9;FAHD1;MDH2;TIMM44;SDHD;NDUFS8;SUCLA2;LYRM5;NDUFAB1;PPIF;UQCRC1;OGDH;SUCLG1
EKLF 21900194 ChIP-Seq ERYTHROCYTE Mouse	20/1239	2.09994e-09	6.7723e-07	0	0	4.81852	96.2806	TOMM40;MDH2;DLST;TYSND1;TIMM44;SLC2A4;ECSIT;TBRG4;CS;PFKL;NDUFS8;SUCLA2;SAMM50;NDUFAB1;UQCRC1;PGK1;SUCLG1;CYC1;ACSS1;PFKM
RXR 22158963 ChIP-Seq LIVER Mouse	23/2000	5.99534e-08	1.289e-05	0	0	3.43284	57.087	ACADVL;FAHD1;ACAA2;MDH2;TYSND1;COX5B;ACACB;CS;NDUFS8;SAMM50;LYRM5;PPP1R3B;EHHADH;UCP3;ACOT2;PDK4;ACO2;SLC25A20;DLAT;PPARA;DECR2;SLC27A2;PDK2
PPARA 22158963 ChIP-Seq LIVER Mouse	21/2000	1.24991e-06	0.000201548	0	0	3.13433	42.6032	ETFDH;TYSND1;SDHD;CS;HADHA;SAMM50;LYRM5;PPP1R3B;ZADH2;FAM195A;EHHADH;UCP3;OGDH;PDK4;SUCLG1;SLC25A20;DLAT;PPARA;DECR2;SLC27A2;PDK2
NR0B1 18358816 ChIP-ChIP MESCs Mouse	19/1691	1.73501e-06	0.000223817	0	0	3.35402	44.4893	FAHD1;NDUFB6;ETFDH;SDHD;COX5B;COX5A;LDHB;HADHA;GYS1;SAMM50;LYRM5;PPP1R3B;PPIF;UQCRC1;PGK1;OGDH;ACO2;SLC27A2;COX10
PPARG 19300518 ChIP-PET 3T3-L1 Mouse	8/272	3.44023e-06	0.000369824	0	0	8.77963	110.448	CS;ATPAF2;ACADVL;ACAA2;COX15;ETFDH;ACO2;COX5A
TAF7L 23326641 ChIP-Seq C3H10T1-2 Mouse	13/912	8.71147e-06	0.0008027	0	0	4.25504	49.5749	ACADVL;TOMM40;ACAA2;COX15;ETFDH;COX5A;CS;ALDH3B2;SUCLA2;PDK4;ACO2;SLC25A20;DLAT
JARID1A 20064375 ChIP-Seq MESCs Mouse	20/2171	1.76748e-05	0.00142503	0	0	2.74995	30.0938	ATPAF2;NDUFA9;NDUFB8;MECR;FAHD1;NDUFB6;COX15;TIMM44;SDHD;COX5B;FOXRED1;TBRG4;COX6B1;GYS1;NDUFS8;SAMM50;UQCRFS1;ACO2;DLAT;COX10
LXR 22158963 ChIP-Seq LIVER Mouse	19/2000	1.99639e-05	0.00143075	0	0	2.83582	30.6881	NDUFB8;PRKAA2;FAHD1;TYSND1;UQCR10;SLC2A4;ACACB;NDUFS8;SUCLA2;SAMM50;PPP1R3B;EHHADH;PDK4;SUCLG1;DLAT;PPARA;DECR2;SLC27A2;IDH3A
MYC 18358816 ChIP-ChIP MESCs Mouse	25/3413	5.87752e-05	0.003791	0	0	2.18655	21.3009	TOMM40;NDUFB6;DLST;ECSIT;COX5B;COX5A;FOXRED1;TBRG4;GYS1;PGK1;CYC1;DECR2;COX10;ATPAF2;MECR;FAHD1;TIMM44;SDHD;PFKL;NDUFS8;PPP1R3B;PPIF;UQCRC1;OGDH;ACO2
ZFX 18555785 ChIP-Seq MESCs Mouse	24/3249	7.79511e-05	0.00457077	0	0	2.20504	20.8584	ATPAF2;PDHX;NDUFA8;NDUFB8;FAHD1;DLST;TIMM44;SDHD;COX5B;COX5A;TBRG4;LDHB;PFKL;SUCLA2;EHHADH;NDUFAB1;ACOT2;PPIF;UQCRC1;OGDH;UQCRFS1;DLAT;SLC27A2;IDH3A
BCL3 23251550 ChIP-Seq MUSCLE Mouse	10/858	0.000540332	0.0268088	0	0	3.47911	26.1745	PDHX;PFKL;MECR;FAHD1;STRADB;UCP3;COX5A;FOXRED1;PDK2;TBRG4
E2F1 18555785 ChIP-Seq MESCs Mouse	26/4172	0.000590417	0.0272014	0	0	1.86031	13.8308	NDUFB8;ACADVL;ACAA2;COX15;DLST;COX5B;COX5A;FOXRED1;LDHB;PGK1;DLAT;CYC1;IDH3A;PDHX;NDUFA8;FAHD1;MDH2;CS;PFKL;SUCLA2;LYRM5;PPIF;UQCRC1;OGDH;SUCLG1;ACO2
ERG 20887958 ChIP-Seq HPC-7 Mouse	16/1969	0.000633918	0.0272585	0	0	2.42566	17.8615	MECR;MDH2;STRADB;DLST;TYSND1;COX5B;TBRG4;CS;SUCLA2;SAMM50;LYRM5;ZADH2;UQCRC1;OGDH;SUCLG1;IDH3A
ESR1 17901129 ChIP-ChIP LIVER Mouse	7/444	0.000699414	0.0281951	0	0	4.7062	34.1918	CS;PRKAA2;ACAA2;PPP1R3B;PDK4;ACO2;PPARA
PDX1 19855005 ChIP-ChIP MIN6 Mouse	8/669	0.00172173	0.0653245	0	0	3.5696	22.7184	CS;LDHB;NDUFS8;TOMM40;ETFDH;SLC2A4;DECR2;PDK2
YY1 23942234 ChIP-Seq MYOBLASTS AND MYOTUBES Mouse	12/1466	0.00317764	0.113866	0	0	2.44344	14.0538	ATPAF2;NDUFA9;PDHX;NDUFB8;NDUFS8;FAHD1;UQCRC1;OGDH;TIMM44;ACO2;COX10;TBRG4
CREB1 20920259 ChIP-Seq GC1-SPG Mouse	19/3057	0.00449094	0.152456	0	0	1.8553	10.0292	ATPAF2;MECR;TOMM40;NDUFB6;MDH2;TYSND1;TIMM44;ACACB;FOXRED1;TBRG4;SAMM50;LYRM5;FMC1;OGDH;UQCRFS1;ACO2;ACSS1;COX10;IDH3A
CTCF 26484167 Chip-Seq Bcells Mouse	14/2000	0.00580746	0.178372	0	0	2.08955	10.7583	ACADVL;TOMM40;ETFDH;TYSND1;SLC2A4;COX5A;TBRG4;CS;FMC1;EHHADH;NDUFAB1;DECR2;PFKM;PDK2
NELFA 20434984 ChIP-Seq ESCs Mouse	14/2000	0.00580746	0.187291	0	0	2.08955	10.7583	PDHX;NDUFB8;MECR;ACAA2;NDUFB6;ETFDH;SDHD;ACACB;CS;PFKL;UQCRC1;OGDH;DLAT;CYC1
MYC 19030024 ChIP-ChIP MESCs Mouse	22/3868	0.00612885	0.179687	0	0	1.69782	8.64996	NDUFA9;MECR;FAHD1;TOMM40;TIMM44;SDHD;COX5B;COX5A;FOXRED1;TBRG4;COX6B1;LDHB;NDUFS8;LYRM5;NDUFAB1;PPIF;PGK1;OGDH;SUCLG1;ACO2;COX10;IDH3A
FLI1 20887958 ChIP-Seq HPC-7 Mouse	14/2030	0.00661412	0.185483	0	0	2.05867	10.3315	FAHD1;NDUFB6;COX5B;TBRG4;GYS1;LYRM5;ZADH2;FMC1;PPIF;UQCRC1;OGDH;ACO2;SLC25A20;SLC27A2
CREB1 23762244 ChIP-Seq HIPPOCAMPUS Rat	15/2393	0.0115197	0.309591	0	0	1.87113	8.35216	MECR;FAHD1;TOMM40;TYSND1;TIMM44;COX5A;FOXRED1;NDUFS8;FMC1;PGK1;OGDH;UQCRFS1;ACO2;PPARA;PDK2
SOX2 27498859 Chip-Seq STOMACH Mouse	13/2000	0.0143183	0.318459	0	0	1.9403	8.23893	ACAA2;SDHD;UQCR10;TBRG4;CS;SUCLA2;FMC1;FAM195A;PPIF;OGDH;PDK4;UQCRFS1;ACSS1
PU.1 20513432 ChIP-Seq Bcells Mouse	13/2000	0.0143183	0.329832	0	0	1.9403	8.23893	PRKAA2;ACACB;FOXRED1;TBRG4;CS;PFKL;NDUFS8;SAMM50;OGDH;UQCRFS1;CYC1;PFKM;COX10
FOXO3 22982991 ChIP-Seq MACROPHAGES Mouse	13/2000	0.0143183	0.342048	0	0	1.9403	8.23893	NDUFA9;NDUFB6;MDH2;COX15;DLST;SDHD;COX5B;TBRG4;LYRM5;PGK1;UQCRFS1;SLC25A20;COX10
CEBPB 24764292 ChIP-Seq MC3T3 Mouse	13/2000	0.0143183	0.355204	0	0	1.9403	8.23893	PDHX;NDUFB8;FAHD1;TYSND1;SDHD;UQCR10;COX5B;NDUFS8;ACOT2;UQCRFS1;SUCLG1;CYC1;COX10
YY1 21170310 ChIP-Seq MESCs Mouse	5/464	0.019591	0.407619	0	0	3.21668	12.6502	NDUFA8;NDUFB8;UQCRC1;ACO2;COX10
TCF7L2 21901280 ChIP-Seq H4IIE Rat	8/1023	0.0205672	0.414557	0	0	2.33437	9.06683	CS;MECR;FAHD1;TOMM40;ZADH2;PDK4;DLST;ACO2
ZFP42 18358816 ChIP-ChIP MESCs Mouse	10/1480	0.0248603	0.485906	0	0	2.01694	7.45156	NDUFA9;PDHX;HADHA;NDUFB8;NDUFS8;FAHD1;LYRM5;ACO2;SLC25A20;TBRG4
SPI1 22790984 ChIP-Seq ERYTHROLEUKEMIA Mouse	12/1962	0.0285227	0.511031	0	0	1.82573	6.49424	NDUFA9;ACADVL;NDUFS8;ACAA2;LYRM5;STRADB;SUCLG1;COX5B;PFKM;COX10;TBRG4;IDH3A
CREM 20920259 ChIP-Seq GC1-SPG Mouse	27/5776	0.0294045	0.512592	0	0	1.39538	4.92095	TOMM40;ACAA2;NDUFB6;DLST;ECSIT;COX5B;COX5A;FOXRED1;TBRG4;GYS1;UQCRFS1;DLAT;IDH3A;ATPAF2;NDUFA8;MECR;MDH2;TYSND1;TIMM44;HADHA;SUCLA2;FMC1;PPIF;OGDH;SUCLG1;ACO2;PPARA
MYCN 18555785 ChIP-Seq MESCs Mouse	13/2261	0.0354335	0.571365	0	0	1.71632	5.73267	ATPAF2;TOMM40;ACAA2;COX15;TIMM44;COX5A;TBRG4;LDHB;GYS1;NDUFAB1;PPIF;ACO2;CYC1
KLF1 20508144 ChIP-Seq FETAL-LIVER-ERYTHROID Mouse	8/1144	0.0367199	0.577667	0	0	2.08746	6.89789	ALDH3B2;COX15;STRADB;OGDH;ACO2;UQCR10;SLC2A4;ACACB
CEBPA 23403033 ChIP-Seq LIVER Mouse	5/589	0.0473119	0.726575	0	0	2.53402	7.73128	LYRM5;PPP1R3B;UQCRFS1;SDHD;UQCR10
CCND1 20090754 ChIP-ChIP RETINA Mouse	12/2137	0.0500738	0.751107	0	0	1.67622	5.01904	HADHA;PFKL;NDUFS8;FAHD1;TOMM40;NDUFB6;ETFDH;OGDH;ACO2;SLC2A4;FOXRED1;PDK2
GATA2 22383799 ChIP-Seq G1ME Mouse	11/2000	0.0675861	0.908188	0	0	1.64179	4.42356	CS;FAHD1;MDH2;EHHADH;PPIF;OGDH;UQCRFS1;SLC2A4;SLC25A20;ACSS1;ACACB
CEBPB 20176806 ChIP-Seq MACROPHAGES Mouse	11/2000	0.0675861	0.927511	0	0	1.64179	4.42356	CS;PRKAA2;PGK1;UQCR10;SLC2A4;SLC25A20;DLAT;DECR2;SLC27A2;PFKM;TBRG4
CTCF 18555785 ChIP-Seq MESCs Mouse	9/1568	0.0770652	0.937869	0	0	1.71337	4.39155	PFKL;COX15;NDUFAB1;ACOT2;PPIF;UQCRC1;SLC2A4;DECR2;COX5A
TBX5 21415370 ChIP-Seq HL-1 Mouse	12/2296	0.0777757	0.928987	0	0	1.56014	3.98449	CS;ATPAF2;NDUFB8;NDUFB6;PPP1R3B;PPIF;OGDH;TIMM44;SLC2A4;PPARA;PDK2;IDH3A
TRIM28 19339689 ChIP-ChIP MESCs Mouse	15/3072	0.0812233	0.952528	0	0	1.45756	3.65927	ATPAF2;NDUFB8;MECR;PRKAA2;TOMM40;MDH2;DLST;COX5A;ZADH2;NDUFAB1;ACOT2;ACO2;CYC1;SLC27A2;PDK2
FOXP1 22492998 ChIP-Seq STRATIUM Mouse	2020-01-26	0.0835984	0.962874	0	0	11.4811	28.4929	ETFDH
YAP1 20516196 ChIP-Seq MESCs Mouse	12/2329	0.0845784	0.957072	0	0	1.53804	3.79907	PPP1R3B;NDUFAB1;PPIF;OGDH;PDK4;SUCLG1;CYC1;PPARA;ACACB;PFKM;COX5A;COX10
GFI1B 20887958 ChIP-Seq HPC-7 Mouse	10/1871	0.0927042	1	0	0	1.59544	3.79451	NDUFA8;GYS1;FAHD1;FMC1;STRADB;PPIF;PGK1;DLST;COX5B;COX5A
FOXP2 21765815 ChIP-ChIP NEURO2A Mouse	7/1164	0.0938313	1	0	0	1.79515	4.24778	CS;PDHX;LDHB;NDUFA8;NDUFB8;FAHD1;DLAT
KDM5B 21448134 ChIP-Seq MESCs Mouse	17/3724	0.105653	1	0	0	1.36268	3.06275	ATPAF2;MDH2;ETFDH;DLST;SDHD;UQCR10;COX5A;FOXRED1;TBRG4;CS;HADHA;SAMM50;NDUFAB1;UQCRC1;OGDH;COX10;IDH3A
FOXO1 23066095 ChIP-Seq LIVER Mouse	3/347	0.110608	1	0	0	2.58076	5.68221	LDHB;TOMM40;PDK4
NANOG 18358816 ChIP-ChIP MESCs Mouse	7/1232	0.117314	1	0	0	1.69607	3.6345	LDHB;NDUFS8;LYRM5;SLC25A20;SLC27A2;COX10;TBRG4
STAT3 22323479 ChIP-Seq MACROPHAGE Mouse	1/38	0.119822	1	0	0	7.85546	16.6673	PPP1R3B
ZIC3 20872845 ChIP-ChIP MESCs Mouse	3/365	0.123598	1	0	0	2.45349	5.12955	LDHB;DLAT;SLC27A2
STAT3 1855785 ChIP-Seq MESCs Mouse	4/572	0.125015	1	0	0	2.08746	4.34052	LDHB;NDUFA8;PDK4;SLC27A2
SOX2 18692474 ChIP-Seq MEFs Mouse	10/1991	0.125945	1	0	0	1.49928	3.10638	LDHB;NDUFB8;TOMM40;SAMM50;ETFDH;SLC25A20;ACSS1;SLC27A2;COX5A;IDH3A
TET1 21490601 ChIP-Seq MESCs Mouse	10/1994	0.126853	1	0	0	1.49703	3.09096	MECR;FAHD1;SUCLA2;LYRM5;COX15;UQCRC1;ETFDH;SDHD;DLAT;SLC27A2
ZFP281 18358816 ChIP-ChIP MESCs Mouse	4/578	0.128496	1	0	0	2.0658	4.23872	LDHB;MECR;SLC2A4;PFKM
CEBPA 26348894 ChIP-Seq LIVER Mouse	10/2000	0.128679	1	0	0	1.49254	3.06035	PDHX;HADHA;ALDH3B2;ACOT2;PPIF;SUCLG1;DLAT;ACACB;COX5A;COX10
CEBPA 20513432 ChIP-Seq MACROPHAGES Mouse	10/2000	0.128679	1	0	0	1.49254	3.06035	CS;ATPAF2;PRKAA2;UQCR10;SLC2A4;SLC25A20;CYC1;DECR2;FOXRED1;TBRG4
ETS1 21867929 ChIP-Seq TH2 Mouse	10/2000	0.128679	1	0	0	1.49254	3.06035	NDUFS8;FAHD1;SAMM50;OGDH;TIMM44;DLAT;CYC1;COX5A;FOXRED1;TBRG4
SOX3 22085726 ChIP-Seq NPCs Mouse	10/2000	0.128679	1	0	0	1.49254	3.06035	CS;NDUFB8;NDUFS8;TOMM40;MDH2;PGK1;OGDH;SLC2A4;CYC1;FOXRED1
NKX2-5 21415370 ChIP-Seq HL-1 Mouse	8/1507	0.129852	1	0	0	1.58464	3.23484	HADHA;GYS1;SUCLA2;NDUFAB1;OGDH;PDK4;COX5A;FOXRED1
CEBPB 23403033 ChIP-Seq LIVER Mouse	3/382	0.136356	1	0	0	2.3443	4.67098	UQCRFS1;SDHD;UQCR10
PPARD 23176727 ChIP-Seq KERATINOCYTES Mouse	2/194	0.1378	1	0	0	3.0774	6.09926	HADHA;SDHD
GATA4 21415370 ChIP-Seq HL-1 Mouse	10/2039	0.14091	1	0	0	1.46399	2.86889	NDUFA9;HADHA;GYS1;SUCLA2;ACAA2;PPP1R3B;PPIF;PDK4;ACO2;COX6B1
SALL4 18804426 ChIP-ChIP MESCs Mouse	6/1062	0.144352	1	0	0	1.68648	3.26419	ATPAF2;LDHB;MECR;SAMM50;ZADH2;SLC27A2
TAL1 20887958 ChIP-Seq HPC-7 Mouse	10/2067	0.150066	1	0	0	1.44416	2.7391	CS;NDUFS8;NDUFB6;LYRM5;MDH2;FAM195A;STRADB;PPIF;PFKM;COX5A
CHD1 19587682 ChIP-ChIP MESCs Mouse	5/843	0.15172	1	0	0	1.77051	3.33868	NDUFA9;NDUFB8;NDUFS8;UQCRFS1;COX5A
SREBP2 21459322 ChIP-Seq LIVER Mouse	6/1095	0.159676	1	0	0	1.63566	3.00079	ATPAF2;OGDH;TIMM44;UQCR10;DLAT;PPARA
SRF 21415370 ChIP-Seq HL-1 Mouse	8/1634	0.178791	1	0	0	1.46148	2.516	HADHA;NDUFB8;ACADVL;OGDH;SUCLG1;TIMM44;SLC25A20;FOXRED1
SOX9 25088423 ChIP-ChIP EMBRYONIC GONADS Mouse	9/1903	0.183822	1	0	0	1.41175	2.39121	GYS1;MECR;ACAA2;EHHADH;PPIF;PDK4;PPARA;DECR2;PDK2
SPI1 20176806 ChIP-Seq THIOMACROPHAGE Mouse	8/1654	0.187187	1	0	0	1.44381	2.41932	CS;PDHX;NDUFS8;PGK1;OGDH;UQCRFS1;SDHD;ECSIT
WT1 20215353 ChIP-ChIP NEPHRON PROGENITOR Mouse	8/1663	0.191022	1	0	0	1.436	2.3771	LDHB;PFKL;FAHD1;PPP1R3B;ZADH2;DLAT;ACSS1;COX5A
SIN3A 21632747 ChIP-Seq MESCs Mouse	6/1186	0.205397	1	0	0	1.51016	2.39029	LDHB;ACADVL;MECR;LYRM5;FAM195A;ACSS1
NR1I2 20693526 ChIP-Seq LIVER Mouse	5/939	0.205818	1	0	0	1.5895	2.51262	SAMM50;ZADH2;PDK4;DLAT;IDH3A
LMO2 26923725 Chip-Seq MACROPHAGESS Mouse	3/473	0.211162	1	0	0	1.89328	2.9443	NDUFS8;ACOT2;UQCRC1
STAT5 23275557 ChIP-Seq MAMMARY-EPITHELIUM Mouse	6/1197	0.211234	1	0	0	1.49628	2.32639	PPP1R3B;EHHADH;UCP3;TIMM44;ACSS1;COX5A
MYC 18555785 ChIP-Seq MESCs Mouse	6/1200	0.212837	1	0	0	1.49254	2.3093	PFKL;MECR;FAHD1;DLST;ECSIT;COX10
ASH2L 23239880 ChIP-Seq MESCs Mouse	14/3336	0.218145	1	0	0	1.25273	1.9074	NDUFA9;NDUFB6;DLST;SDHD;FOXRED1;LDHB;HADHA;EHHADH;UQCRFS1;SUCLG1;SLC25A20;DLAT;DECR2;COX10
OCT4 18692474 ChIP-Seq MEFs Mouse	9/1992	0.220198	1	0	0	1.34868	2.04086	LDHB;NDUFB8;PFKL;TOMM40;UQCRC1;SLC25A20;COX5B;PFKM;COX5A
RUNX2 24764292 ChIP-Seq MC3T3 Mouse	9/2000	0.223606	1	0	0	1.34328	2.01206	PRKAA2;PPP1R3B;FMC1;COX15;DLST;UQCR10;DLAT;ACACB;PDK2
TBX20 22080862 ChIP-Seq HEART Mouse	9/2000	0.223606	1	0	0	1.34328	2.01206	GYS1;PRKAA2;PPP1R3B;ZADH2;PDK4;PPARA;COX5B;ACACB;PDK2
TBX20 22328084 ChIP-Seq HEART Mouse	9/2000	0.223606	1	0	0	1.34328	2.01206	GYS1;PRKAA2;PPP1R3B;ZADH2;PDK4;PPARA;COX5B;ACACB;PDK2
RARB 27405468 Chip-Seq BRAIN Mouse	9/2000	0.223606	1	0	0	1.34328	2.01206	LDHB;ACADVL;ZADH2;FAM195A;EHHADH;ETFDH;OGDH;COX5B;ACACB
ZFP281 18757296 ChIP-ChIP E14 Mouse	9/2004	0.225318	1	0	0	1.3406	1.99782	LDHB;ACADVL;ACAA2;PPP1R3B;NDUFAB1;TIMM44;SLC2A4;DLAT;PFKM
LYL1 20887958 ChIP-Seq HPC-7 Mouse	4/752	0.244319	1	0	0	1.58781	2.23767	FAHD1;PPIF;UQCR10;ACACB
POU5F1 18358816 ChIP-ChIP MESCs Mouse	4/753	0.245049	1	0	0	1.5857	2.22996	MECR;COX5B;SLC27A2;COX5A
NACC1 18358816 ChIP-ChIP MESCs Mouse	4/769	0.256796	1	0	0	1.5527	2.11086	LDHB;SAMM50;SLC25A20;ACSS1
ZFP322A 24550733 ChIP-Seq MESCs Mouse	1/90	0.261165	1	0	0	3.31675	4.45308	PGK1
HOXB4 20404135 ChIP-ChIP EML Mouse	8/1824	0.264902	1	0	0	1.30924	1.73919	CS;NDUFA9;TOMM40;SAMM50;ZADH2;SUCLG1;COX5B;SLC27A2
SOX2 18358816 ChIP-ChIP MESCs Mouse	4/785	0.268662	1	0	0	1.52106	1.99913	LDHB;SAMM50;LYRM5;SLC27A2
NANOG 18555785 ChIP-Seq MESCs Mouse	3/542	0.272787	1	0	0	1.65226	2.14639	ATPAF2;SLC27A2;COX6B1
HCFC1 20581084 ChIP-Seq MESCs Mouse	2/306	0.273543	1	0	0	1.95103	2.52911	MDH2;SUCLG1
POU5F1 18555785 ChIP-Seq MESCs Mouse	3/555	0.284657	1	0	0	1.61355	2.02738	ATPAF2;TIMM44;TBRG4
TBX3 20139965 ChIP-Seq MESCs Mouse	5/1068	0.286871	1	0	0	1.39751	1.7451	FAHD1;ZADH2;PGK1;ACSS1;ACACB
TBX3 20139965 ChIP-Seq ESCs Mouse	5/1070	0.288181	1	0	0	1.39489	1.73548	FAHD1;ZADH2;PGK1;ACSS1;ACACB
KLF4 18555785 ChIP-Seq MESCs Mouse	10/2444	0.299552	1	0	0	1.22139	1.47234	HADHA;MECR;TOMM40;ACAA2;MDH2;PPIF;ACO2;PPARA;COX5A;TBRG4
PPARG 20887899 ChIP-Seq 3T3-L1 Mouse	14/3565	0.300414	1	0	0	1.17226	1.40975	PDHX;CS;ALDH3B2;ZADH2;FMC1;FAM195A;EHHADH;UCP3;ACOT2;PDK4;UQCRFS1;SUCLG1;ACO2;SLC25A20
THAP11 20581084 ChIP-Seq MESCs Mouse	4/864	0.328501	1	0	0	1.38198	1.53844	ATPAF2;ACADVL;ETFDH;SUCLG1
SRY 25088423 ChIP-ChIP EMBRYONIC GONADS Mouse	12/3083	0.333763	1	0	0	1.16188	1.27496	ATPAF2;NDUFA9;PFKL;TOMM40;ACAA2;NDUFB6;PDK4;PPARA;COX5B;DECR2;SLC27A2;IDH3A
CDKN2AIP 20523734 ChIP-Seq CORTICAL Neurons	1/123	0.339004	1	0	0	2.42689	2.62527	NDUFS8
RARB 24833708 ChIP-Seq LIVER Mouse	8/2000	0.354032	1	0	0	1.19403	1.23984	CS;LDHB;NDUFS8;UQCRC1;PDK4;SLC2A4;SLC25A20;COX10
MEIS1 26253404 ChIP-Seq OPTIC CUPS Mouse	8/2000	0.354032	1	0	0	1.19403	1.23984	NDUFB6;EHHADH;PPIF;PGK1;TIMM44;DLAT;ACACB;COX10
LUZP1 20508642 ChIP-Seq ESCs Mouse	8/2000	0.354032	1	0	0	1.19403	1.23984	CS;ATPAF2;PFKL;PPIF;OGDH;TYSND1;UQCR10;COX10
CEBPB 20513432 ChIP-Seq MACROPHAGES Mouse	8/2000	0.354032	1	0	0	1.19403	1.23984	CS;ATPAF2;COX15;OGDH;TIMM44;UQCR10;DECR2;TBRG4
GATA2 21186366 ChIP-Seq BM-HSCs Mouse	8/2000	0.354032	1	0	0	1.19403	1.23984	ATPAF2;PFKL;PPIF;OGDH;UQCRFS1;TYSND1;UQCR10;COX10
FLI1 21867929 ChIP-Seq CD8 Mouse	8/2000	0.354032	1	0	0	1.19403	1.23984	CS;HADHA;NDUFB8;ACADVL;MECR;FMC1;TIMM44;ACSS1
JARID1B-DAIN 22020125 ChIP-Seq ESCs Mouse	8/2000	0.354032	1	0	0	1.19403	1.23984	PDHX;PFKL;MECR;DLAT;CYC1;ECSIT;SLC27A2;ACACB
SOX11 22085726 ChIP-Seq ESNs Mouse	8/2000	0.354032	1	0	0	1.19403	1.23984	CS;NDUFS8;FMC1;FAM195A;ACO2;SLC27A2;COX5A;PDK2
GATA1 22383799 ChIP-Seq G1ME Mouse	8/2000	0.354032	1	0	0	1.19403	1.23984	PFKL;FAHD1;NDUFB6;EHHADH;PPIF;UQCRC1;DLST;ACSS1
NCOR 22465074 ChIP-Seq MACROPHAGES Mouse	8/2000	0.354032	1	0	0	1.19403	1.23984	CS;LDHB;NDUFS8;SUCLA2;ZADH2;ACOT2;DLST;DLAT
LMO2 26923725 Chip-Seq HEMOGENIC-ENDOTHELIUM Mouse	8/2000	0.354032	1	0	0	1.19403	1.23984	PFKL;ACADVL;ZADH2;FAM195A;ACOT2;TIMM44;COX10;TBRG4
SIN3B 21632747 ChIP-Seq MESCs Mouse	16/4302	0.36355	1	0	0	1.11021	1.12335	NDUFA8;MECR;TYSND1;TIMM44;ECSIT;COX5B;FOXRED1;HADHA;SUCLA2;LYRM5;FAM195A;PPIF;ACO2;DECR2;PFKM;COX10
EOMES 20176728 ChIP-ChIP TSCs Mouse	7/1744	0.367037	1	0	0	1.19814	1.20088	CS;NDUFA9;ZADH2;DLST;SUCLG1;SLC25A20;IDH3A
NR3C1 23031785 ChIP-Seq PC12 Mouse	4/918	0.370004	1	0	0	1.30069	1.2932	PDHX;SUCLA2;UQCRFS1;PDK2
OLIG2 23332759 ChIP-Seq OLIGODENDROCYTES Mouse	8/2040	0.374985	1	0	0	1.17062	1.14822	PDHX;HADHA;SUCLA2;ZADH2;EHHADH;PDK4;DLAT;PFKM
RARG 19884340 ChIP-ChIP MEFs Mouse	2/390	0.376713	1	0	0	1.53081	1.49448	NDUFB8;NDUFS8
FLI1 27457419 Chip-Seq LIVER Mouse	2/393	0.38031	1	0	0	1.51912	1.46864	STRADB;COX5B
TRP63 18441228 ChIP-ChIP KERATINOCYTES Mouse	1/143	0.382186	1	0	0	2.08746	2.00782	PPIF
CRX 20693478 ChIP-Seq ADULT RETINA Mouse	3/668	0.388561	1	0	0	1.3406	1.26728	ACADVL;TOMM40;UQCRC1
SOX9 26525672 Chip-Seq Limbbuds Mouse	5/1230	0.395403	1	0	0	1.21344	1.12589	CS;ATPAF2;TYSND1;PDK2;COX10
SFPI1 20887958 ChIP-Seq HPC-7 Mouse	9/2369	0.397728	1	0	0	1.13405	1.04558	FMC1;STRADB;PGK1;DLST;SUCLG1;SLC25A20;COX5B;COX5A;IDH3A
PPARG 20176806 ChIP-Seq 3T3-L1 Mouse	7/1807	0.402567	1	0	0	1.15637	1.05217	HADHA;ALDH3B2;PRKAA2;PPP1R3B;FMC1;PDK4;ACO2
TCFAP2C 20176728 ChIP-ChIP TROPHOBLAST STEM CELLS Mouse	10/2667	0.40304	1	0	0	1.11926	1.0171	CS;PFKL;TOMM40;ZADH2;EHHADH;TIMM44;SDHD;SLC25A20;COX5A;TBRG4
POU5F1 18347094 ChIP-ChIP MESCs Mouse	8/2109	0.411384	1	0	0	1.13232	1.00576	ATPAF2;PRKAA2;SAMM50;PGK1;DLST;SDHD;ACSS1;COX10
CNOT3 19339689 ChIP-ChIP MESCs Mouse	6/1547	0.417268	1	0	0	1.15775	1.01191	ATPAF2;MECR;TOMM40;ACOT2;SLC27A2;COX5A
GATA1 19941827 ChIP-Seq MEL Mouse	7/1834	0.417827	1	0	0	1.13934	0.99429	PFKL;FAHD1;SAMM50;UCP3;ECSIT;ACSS1;PFKM
MYBL1 21750041 ChIP-ChIP SPERMATOCYTES Mouse	1/161	0.418667	1	0	0	1.85408	1.61431	GYS1
IRF4 20064451 ChIP-Seq CD4+T Mouse	4/1000	0.432748	1	0	0	1.19403	1.00012	PPIF;DLST;UQCRFS1;SUCLG1
PAX6 23342162 ChIP-ChIP BETA-FORBRAIN-LENS Mouse	4/1001	0.433505	1	0	0	1.19284	0.997034	ATPAF2;NDUFS8;PDK2;TBRG4
TAL1 20566737 ChIP-Seq PRIMARY FETAL LIVER ERYTHROID Mouse	7/1875	0.440967	1	0	0	1.11443	0.912476	GYS1;FAHD1;ACAA2;STRADB;EHHADH;PPIF;ACSS1
EP300 21415370 ChIP-Seq HL-1 Mouse	4/1014	0.443336	1	0	0	1.17754	0.957846	PRKAA2;SUCLA2;PPP1R3B;PDK4
POU5F1 18692474 ChIP-Seq MESCs Mouse	15/4232	0.450204	1	0	0	1.05804	0.844371	ATPAF2;NDUFB8;TOMM40;DLST;COX5B;COX5A;LDHB;PFKL;SAMM50;UQCRC1;SLC25A20;ACSS1;PFKM;COX10;IDH3A
THRA 23701648 ChIP-Seq CEREBELLUM Mouse	1/179	0.453023	1	0	0	1.66764	1.32046	CYC1
PRDM5 23873026 ChIP-Seq MEFs Mouse	4/1029	0.454622	1	0	0	1.16038	0.914714	NDUFB6;OGDH;CYC1;TBRG4
TCF3 18692474 ChIP-Seq MEFs Mouse	3/745	0.457707	1	0	0	1.20204	0.939428	LDHB;SLC25A20;DECR2
HOXD13 18407260 ChIP-ChIP DEVELOPING-LIMBS Mouse	1/196	0.483631	1	0	0	1.523	1.10636	COX5A
MYBL2 22936984 ChIP-ChIP MESCs Mouse	8/2250	0.485616	1	0	0	1.06136	0.766659	ACADVL;TOMM40;UCP3;SUCLG1;TIMM44;ACO2;COX5A;TBRG4
SOX2 18555785 ChIP-Seq MESCs Mouse	2/497	0.498769	1	0	0	1.20124	0.835596	LDHB;LYRM5
NR4A2 19515692 ChIP-ChIP MN9D Mouse	1/207	0.50253	1	0	0	1.44207	0.992284	FOXRED1
NANOG 18692474 ChIP-Seq MEFs Mouse	7/1989	0.50454	1	0	0	1.05055	0.718692	CS;LDHB;TOMM40;SAMM50;SLC25A20;SLC27A2;COX5A
STAT3 18555785 ChIP-Seq MESCs Mouse	7/1997	0.508933	1	0	0	1.04635	0.706743	LDHB;NDUFA8;PFKL;PRKAA2;PDK4;COX5B;DECR2
CEBPB 21427703 ChIP-Seq 3T3-L1 Mouse	7/2000	0.510577	1	0	0	1.04478	0.702313	PDHX;LDHB;LYRM5;PPP1R3B;ZADH2;FMC1;ACACB
RARA 24833708 ChIP-Seq LIVER Mouse	7/2000	0.510577	1	0	0	1.04478	0.702313	CS;EHHADH;ACO2;SLC2A4;SLC25A20;COX10;TBRG4
PU.1 20513432 ChIP-Seq MACROPHAGES Mouse	7/2000	0.510577	1	0	0	1.04478	0.702313	OGDH;UQCRFS1;UQCR10;DECR2;PFKM;COX10;TBRG4
CRX 20693478 ChIP-Seq RETINA Mouse	7/2000	0.510577	1	0	0	1.04478	0.702313	PFKL;STRADB;OGDH;UQCRFS1;UQCR10;COX5B;TBRG4
TAL1 21186366 ChIP-Seq BM-HSCs Mouse	7/2000	0.510577	1	0	0	1.04478	0.702313	ATPAF2;PFKL;OGDH;UQCRFS1;TYSND1;UQCR10;COX10
NFI 21473784 ChIP-Seq ESCs Mouse	7/2000	0.510577	1	0	0	1.04478	0.702313	HADHA;TOMM40;PPP1R3B;OGDH;DLAT;ACSS1;COX5A
ETS1 22383799 ChIP-Seq G1ME Mouse	7/2000	0.510577	1	0	0	1.04478	0.702313	HADHA;SAMM50;FMC1;EHHADH;COX5B;ACACB;COX5A
SMRT 22465074 ChIP-Seq MACROPHAGES Mouse	7/2000	0.510577	1	0	0	1.04478	0.702313	NDUFS8;ACAA2;LYRM5;MDH2;PGK1;DLST;PDK2
FLI1 26923725 Chip-Seq HEMOGENIC-ENDOTHELIUM Mouse	7/2000	0.510577	1	0	0	1.04478	0.702313	FAM195A;UCP3;TIMM44;SLC2A4;SLC25A20;DLAT;TBRG4
CEBPB 26923725 Chip-Seq MACROPHAGESS Mouse	7/2000	0.510577	1	0	0	1.04478	0.702313	NDUFA9;PFKL;NDUFS8;ACOT2;PGK1;DLAT;TBRG4
PU 27001747 Chip-Seq BMDM Mouse	7/2000	0.510577	1	0	0	1.04478	0.702313	CS;ATPAF2;PFKL;EHHADH;DLST;TYSND1;COX5B
PCGF2 27294783 Chip-Seq ESCs Mouse	2/512	0.514684	1	0	0	1.16604	0.77449	STRADB;COX5B
SOX2 18692474 ChIP-Seq MESCs Mouse	11/3319	0.566565	1	0	0	0.989329	0.5621	ATPAF2;LDHB;NDUFB8;TOMM40;SAMM50;ETFDH;SLC25A20;ACSS1;SLC27A2;COX5A;IDH3A
NANOG 18692474 ChIP-Seq MESCs Mouse	10/3052	0.582575	1	0	0	0.978072	0.52845	CS;ATPAF2;LDHB;PRKAA2;TOMM40;SAMM50;PPIF;SLC25A20;SLC27A2;COX5A
KLF4 25985364 ChIP-Seq ATHEROSCLEROSIS LESION Mouse	4/1211	0.58426	1	0	0	0.985987	0.529878	PDHX;TIMM44;SLC2A4;CYC1
TET1 21451524 ChIP-Seq MESCs Mouse	6/1839	0.588852	1	0	0	0.973923	0.515771	HADHA;ACADVL;MECR;ACAA2;OGDH;COX5B
SMARCA4 23332759 ChIP-Seq OLIGODENDROCYTES Mouse	8/2522	0.620927	1	0	0	0.946891	0.451234	PRKAA2;ZADH2;STRADB;EHHADH;UCP3;PDK4;ACO2;PFKM
STAT3 19079543 ChIP-ChIP MESCs Mouse	3/948	0.621448	1	0	0	0.944644	0.449371	HADHA;SLC27A2;PFKM
CEBPB 20176806 ChIP-Seq THIOMACROPHAGE Mouse	5/1588	0.623029	1	0	0	0.939885	0.444717	CS;PDHX;NDUFS8;COX15;PGK1
TCF3 18347094 ChIP-ChIP MESCs Mouse	7/2221	0.625792	1	0	0	0.940816	0.440995	LDHB;SAMM50;PDK4;ACSS1;COX5B;DECR2;SLC27A2
TP53 23651856 ChIP-Seq MEFs Mouse	10/3193	0.643108	1	0	0	0.934881	0.412696	GYS1;NDUFS8;FAHD1;NDUFB6;ZADH2;UCP3;NDUFAB1;PGK1;PDK4;TIMM44
SOX17 20123909 ChIP-Seq XEN Mouse	6/1947	0.645916	1	0	0	0.9199	0.402075	ATPAF2;TOMM40;SAMM50;ETFDH;SLC2A4;PDK2
SALL4 18804426 ChIP-ChIP XEN Mouse	3/1005	0.661133	1	0	0	0.891067	0.368723	FAHD1;PGK1;UQCRFS1
ZNF274 21170338 ChIP-Seq K562 Hela	1/327	0.669234	1	0	0	0.912867	0.366627	SUCLA2
SMAD3 22036565 ChIP-Seq ESCs Mouse	3/1020	0.671079	1	0	0	0.877963	0.350192	LDHB;ACSS1;SLC27A2
PU.1 20176806 ChIP-Seq MACROPHAGES Mouse	6/2000	0.672201	1	0	0	0.895522	0.3557	CS;NDUFS8;UQCRFS1;PFKM;COX10;TBRG4
RXRA 24833708 ChIP-Seq LIVER Mouse	6/2000	0.672201	1	0	0	0.895522	0.3557	ATPAF2;ACAA2;ACOT2;PPIF;COX10;TBRG4
NEUROD2 26341353 ChIP-Seq CORTEX Mouse	6/2000	0.672201	1	0	0	0.895522	0.3557	PFKL;SLC2A4;SLC25A20;PPARA;ACACB;TBRG4
KLF5 20875108 ChIP-Seq MESCs Mouse	6/2000	0.672201	1	0	0	0.895522	0.3557	CS;ALDH3B2;PPP1R3B;UQCRFS1;SLC2A4;COX10
OCT4 18555785 Chip-Seq ESCs Mouse	6/2000	0.672201	1	0	0	0.895522	0.3557	PDHX;NDUFA8;STRADB;COX5B;SLC27A2;ACACB
SOX2 18555785 Chip-Seq ESCs Mouse	6/2000	0.672201	1	0	0	0.895522	0.3557	PDHX;PRKAA2;STRADB;ACSS1;COX5B;SLC27A2
ZFX 18555785 Chip-Seq ESCs Mouse	6/2000	0.672201	1	0	0	0.895522	0.3557	PDHX;NDUFA8;STRADB;ACSS1;COX5B;SLC27A2
OCT4 21477851 ChIP-Seq ESCs Mouse	6/2000	0.672201	1	0	0	0.895522	0.3557	PFKL;STRADB;OGDH;UQCR10;COX5B;COX10
FLI1 21867929 ChIP-Seq TH2 Mouse	6/2000	0.672201	1	0	0	0.895522	0.3557	PFKL;OGDH;UQCRFS1;TYSND1;UQCR10;COX10
SOX3 22085726 ChIP-Seq MUSCLE Mouse	6/2000	0.672201	1	0	0	0.895522	0.3557	LDHB;ALDH3B2;FAM195A;PPIF;UQCRC1;FOXRED1
SA1 22415368 ChIP-Seq MEFs Mouse	6/2000	0.672201	1	0	0	0.895522	0.3557	ACOT2;UQCRC1;TYSND1;DECR2;COX5A;PDK2
SMC1 22415368 ChIP-Seq MEFs Mouse	6/2000	0.672201	1	0	0	0.895522	0.3557	CS;FAHD1;FMC1;SLC2A4;DECR2;PFKM
SMC3 22415368 ChIP-Seq MEFs Mouse	6/2000	0.672201	1	0	0	0.895522	0.3557	CS;ATPAF2;TOMM40;FMC1;SLC2A4;COX5A
PBX 27287812 Chip-Seq EMBYONIC-LIMB Mouse	6/2000	0.672201	1	0	0	0.895522	0.3557	ALDH3B2;PPP1R3B;ACO2;UQCR10;ACSS1;IDH3A
CDX2 19796622 ChIP-Seq MESCs Mouse	1/334	0.67704	1	0	0	0.893735	0.348579	SLC25A20
REST 21632747 ChIP-Seq MESCs Mouse	7/2339	0.681129	1	0	0	0.893353	0.34305	NDUFA8;SUCLA2;PPP1R3B;OGDH;SUCLG1;CYC1;COX10
SOX9 26525672 Chip-Seq HEART Mouse	5/1702	0.684606	1	0	0	0.876931	0.33228	ZADH2;DLST;ACO2;UQCR10;PDK2
MEF2A 21415370 ChIP-Seq HL-1 Mouse	3/1048	0.689084	1	0	0	0.854506	0.318211	HADHA;TOMM40;PDK4
NFE2L2 20460467 ChIP-Seq MEFs Mouse	3/1055	0.693472	1	0	0	0.848836	0.310712	PPIF;ACO2;ACACB
NRF2 20460467 ChIP-Seq MEFs Mouse	3/1055	0.693472	1	0	0	0.848836	0.310712	PPIF;ACO2;ACACB
PPARG 20176806 ChIP-Seq MACROPHAGES Mouse	4/1408	0.703197	1	0	0	0.848033	0.298608	PRKAA2;PPP1R3B;SLC27A2;PFKM
SREBP1 19666523 ChIP-Seq LIVER Mouse	2/738	0.713239	1	0	0	0.808963	0.27338	DECR2;ACACB
SMARCD1 25818293 ChIP-Seq ESCs Mouse	6/2119	0.726745	1	0	0	0.845231	0.269781	PRKAA2;PPP1R3B;OGDH;SLC27A2;ACACB;TBRG4
MYC 19079543 ChIP-ChIP MESCs Mouse	4/1458	0.729272	1	0	0	0.818951	0.25855	HADHA;SDHD;FOXRED1;TBRG4
SMARCA4 20176728 ChIP-ChIP TSCs Mouse	3/1118	0.730928	1	0	0	0.801004	0.251067	MECR;SLC2A4;CYC1
RCOR2 21632747 ChIP-Seq MESCs Mouse	1/401	0.74315	1	0	0	0.744408	0.220983	LDHB
HSF1 23293686 ChIP-Seq STHDH STRIATAL Mouse	3/1156	0.751773	1	0	0	0.774673	0.221031	FAHD1;NDUFAB1;ACACB
ASXL1 24218140 ChIP-Seq BMDM Mouse	2/807	0.758798	1	0	0	0.739795	0.204199	COX15;FOXRED1
PPARG 23326641 ChIP-Seq C3H10T1-2 Mouse	2/838	0.777186	1	0	0	0.712428	0.179586	ACAA2;UQCRC1
NANOG 18347094 ChIP-ChIP MESCs Mouse	5/1908	0.778329	1	0	0	0.782252	0.196037	LDHB;FAHD1;SAMM50;PPP1R3B;SLC27A2
PCGF2 27294783 Chip-Seq NPCs Mouse	1/451	0.783615	1	0	0	0.661879	0.161391	STRADB
RUNX1 26923725 Chip-Seq HPCs Mouse	2/859	0.788949	1	0	0	0.695012	0.164755	ZADH2;SUCLG1
ELK4 26923725 Chip-Seq MESODERM Mouse	1/466	0.79448	1	0	0	0.640574	0.147375	OGDH
MECOM 23826213 ChIP-Seq KASUMI Mouse	5/1951	0.795012	1	0	0	0.765011	0.175493	TOMM40;ACAA2;PPIF;DLST;COX5A
SUZ12 27294783 Chip-Seq NPCs Mouse	2/880	0.800173	1	0	0	0.678426	0.151239	STRADB;COX5B
TCFCP2L1 18555785 ChIP-Seq MESCs Mouse	5/1987	0.808234	1	0	0	0.751151	0.159923	PDHX;HADHA;ETFDH;COX5B;IDH3A
POU3F1 26484290 ChIP-Seq ESCss Mouse	5/2000	0.812845	1	0	0	0.746269	0.154638	NDUFS8;ETFDH;DLAT;COX5B;ACACB
NANOG 18555785 Chip-Seq ESCs Mouse	5/2000	0.812845	1	0	0	0.746269	0.154638	PDHX;PRKAA2;NDUFB6;STRADB;COX5B
SMAD1 18555785 Chip-Seq ESCs Mouse	5/2000	0.812845	1	0	0	0.746269	0.154638	PDHX;STRADB;ACSS1;COX5B;SLC27A2
E2F1 18555785 Chip-Seq ESCs Mouse	5/2000	0.812845	1	0	0	0.746269	0.154638	PDHX;PRKAA2;STRADB;COX5B;SLC27A2
CTCF 18555785 Chip-Seq ESCs Mouse	5/2000	0.812845	1	0	0	0.746269	0.154638	PDHX;PRKAA2;STRADB;COX5B;SLC27A2
KLF4 18555785 Chip-Seq ESCs Mouse	5/2000	0.812845	1	0	0	0.746269	0.154638	PDHX;STRADB;ACSS1;COX5B;SLC27A2
P300 18555785 Chip-Seq ESCs Mouse	5/2000	0.812845	1	0	0	0.746269	0.154638	PDHX;STRADB;ACSS1;COX5B;SLC27A2
ESET 19884257 ChIP-Seq ESCs Mouse	5/2000	0.812845	1	0	0	0.746269	0.154638	LDHB;PPIF;DECR2;COX5A;PDK2
LDB1 21186366 ChIP-Seq BM-HSCs Mouse	5/2000	0.812845	1	0	0	0.746269	0.154638	SAMM50;EHHADH;PDK4;SLC2A4;ECSIT
DPY 21335234 ChIP-Seq ESCs Mouse	5/2000	0.812845	1	0	0	0.746269	0.154638	CS;GYS1;COX5B;PDK2;COX10
GATA3 21867929 ChIP-Seq CD8 Mouse	5/2000	0.812845	1	0	0	0.746269	0.154638	ATPAF2;OGDH;TIMM44;COX5A;FOXRED1
RUNX1 22412390 ChIP-Seq EML Mouse	5/2000	0.812845	1	0	0	0.746269	0.154638	CS;FMC1;PPIF;DLST;SLC27A2
EBF1 22473956 ChIP-Seq BONE MARROW Mouse	5/2000	0.812845	1	0	0	0.746269	0.154638	PDHX;NDUFA8;NDUFB6;STRADB;COX5B
CEBPB 26923725 Chip-Seq HEMOGENIC-ENDOTHELIUM Mouse	5/2000	0.812845	1	0	0	0.746269	0.154638	PDHX;PPP1R3B;UQCRC1;UQCRFS1;DLAT
FLI1 26923725 Chip-Seq MACROPHAGESS Mouse	5/2000	0.812845	1	0	0	0.746269	0.154638	NDUFS8;UQCRC1;OGDH;SUCLG1;SLC2A4
BRD4 27068464 Chip-Seq AML-cells Mouse	5/2000	0.812845	1	0	0	0.746269	0.154638	NDUFS8;PPP1R3B;MDH2;COX5B;TBRG4
KAP1 27257070 Chip-Seq ESCs Mouse	5/2000	0.812845	1	0	0	0.746269	0.154638	HADHA;SAMM50;FMC1;NDUFAB1;DECR2
RUNX1 27457419 Chip-Seq LIVER Mouse	5/2000	0.812845	1	0	0	0.746269	0.154638	PDHX;STRADB;ACSS1;COX5B;SLC27A2
PU1 27457419 Chip-Seq LIVER Mouse	5/2000	0.812845	1	0	0	0.746269	0.154638	PDHX;NDUFA8;STRADB;COX5B;SLC27A2
CEBPD 23245923 ChIP-Seq MEFs Mouse	1/504	0.819657	1	0	0	0.592277	0.117785	PDHX
PHC1 16625203 ChIP-ChIP MESCs Mouse	2/922	0.821072	1	0	0	0.647522	0.127655	NDUFS8;ZADH2
GF1B 26923725 Chip-Seq HPCs Mouse	4/1676	0.823569	1	0	0	0.712428	0.138288	UQCRFS1;SUCLG1;DLAT;PFKM
RAD21 21589869 ChIP-Seq MESCs Mouse	5/2036	0.825166	1	0	0	0.733073	0.140875	PFKL;PRKAA2;FMC1;UQCRC1;COX5A
EZH2 23942234 ChIP-Seq MYOBLASTS AND MYOTUBES Mouse	2/935	0.82714	1	0	0	0.638519	0.121179	STRADB;PPARA
EGR1 23403033 ChIP-Seq LIVER Mouse	2/944	0.831234	1	0	0	0.632431	0.116901	LYRM5;ZADH2
DMRT1 23473982 ChIP-Seq TESTES Mouse	5/2072	0.836844	1	0	0	0.720337	0.128304	ACAA2;MDH2;SUCLG1;ECSIT;PPARA
TCF3 18692474 ChIP-Seq MESCs Mouse	3/1351	0.839435	1	0	0	0.662859	0.116018	LDHB;SLC25A20;DECR2
NFE2 27457419 Chip-Seq LIVER Mouse	2/972	0.843427	1	0	0	0.614213	0.104589	STRADB;COX5B
SOX9 24532713 ChIP-Seq HFSC Mouse	3/1384	0.851344	1	0	0	0.647054	0.104136	TOMM40;UCP3;ACO2
ETV2 25802403 ChIP-Seq MESCs Mouse	2/1000	0.85483	1	0	0	0.597015	0.0936433	UQCRFS1;SUCLG1
NFIB 24661679 ChIP-Seq LUNG Mouse	1/573	0.857846	1	0	0	0.520955	0.0798785	UQCRC1
RCOR3 21632747 ChIP-Seq MESCs Mouse	7/2851	0.85933	1	0	0	0.732919	0.111112	HADHA;NDUFB8;SAMM50;PPIF;PDK4;ACACB;COX10
TAL1 26923725 Chip-Seq HEMANGIOBLAST Mouse	3/1413	0.861182	1	0	0	0.633774	0.0947169	NDUFB6;DLAT;FOXRED1
NUCKS1 24931609 ChIP-Seq HEPATOCYTES Mouse	1/588	0.865027	1	0	0	0.507666	0.0736086	PFKL
MEIS1 20887958 ChIP-Seq HPC-7 Mouse	3/1452	0.873529	1	0	0	0.616751	0.0833934	ZADH2;PGK1;COX5B
RNF2 27304074 Chip-Seq NSC Mouse	2/1052	0.874051	1	0	0	0.567505	0.0763956	FAHD1;ACOT2
STAT3 20064451 ChIP-Seq CD4+T Mouse	5/2204	0.874447	1	0	0	0.677195	0.0908545	LDHB;UQCRFS1;SUCLG1;SLC27A2;TBRG4
SMAD1 18555785 ChIP-Seq MESCs Mouse	1/610	0.874918	1	0	0	0.489356	0.0653902	TOMM40
TBP 23326641 ChIP-Seq C3H10T1-2 Mouse	2/1057	0.875772	1	0	0	0.56482	0.0749229	ZADH2;DLAT
CEBPB 26923725 Chip-Seq MESODERM Mouse	2/1079	0.883097	1	0	0	0.553304	0.0687871	PPP1R3B;EHHADH
KLF4 19030024 ChIP-ChIP MESCs Mouse	3/1502	0.88796	1	0	0	0.59622	0.070848	LDHB;LYRM5;ZADH2
CEBPB 26923725 Chip-Seq HEMANGIOBLAST Mouse	1/652	0.891859	1	0	0	0.457834	0.0523979	DLST
BMI1 19503595 ChIP-Seq MEFsC Mouse	1/661	0.895183	1	0	0	0.4516	0.0500042	NDUFA8
TEAD4 22529382 ChIP-Seq TROPHECTODERM Mouse	5/2293	0.895538	1	0	0	0.65091	0.0718154	PRKAA2;PDK4;DLST;PPARA;ACACB
TP53 20018659 ChIP-ChIP R1E Mouse	2/1122	0.896291	1	0	0	0.532099	0.0582596	ZADH2;SLC2A4
SUZ12 18974828 ChIP-Seq MESCs Mouse	4/1934	0.899026	1	0	0	0.617389	0.0657169	PPP1R3B;PGK1;PPARA;SLC27A2
POU5F1 16518401 ChIP-PET MESCs Mouse	3/1550	0.900439	1	0	0	0.577756	0.0605908	OGDH;PDK4;CYC1
PRDM14 21183938 ChIP-Seq MESCs Mouse	4/1944	0.901287	1	0	0	0.614213	0.0638361	NDUFA8;LYRM5;UCP3;COX10
SETDB1 19884257 ChIP-Seq MESCs Mouse	5/2353	0.90801	1	0	0	0.634313	0.0612109	HADHA;FAHD1;TOMM40;NDUFB6;PGK1
FOXO1 25302145 ChIP-Seq T-LYMPHOCYTE Mouse	4/2000	0.913159	1	0	0	0.597015	0.0542359	ZADH2;SUCLG1;ACSS1;COX10
OLIG2 26023283 ChIP-Seq AINV15 Mouse	4/2000	0.913159	1	0	0	0.597015	0.0542359	CS;SLC25A20;COX5B;PDK2
MNX1 26342078 ChIP-Seq MIN6-4N Mouse	4/2000	0.913159	1	0	0	0.597015	0.0542359	CS;PFKL;PPIF;SLC2A4
TCFCP2L1 18555785 Chip-Seq ESCs Mouse	4/2000	0.913159	1	0	0	0.597015	0.0542359	PDHX;PRKAA2;STRADB;COX5B
STAT3 18555785 Chip-Seq ESCs Mouse	4/2000	0.913159	1	0	0	0.597015	0.0542359	PDHX;NDUFA8;STRADB;COX5B
ESRRB 18555785 Chip-Seq ESCs Mouse	4/2000	0.913159	1	0	0	0.597015	0.0542359	PDHX;STRADB;COX5B;SLC27A2
CMYC 18555785 Chip-Seq ESCs Mouse	4/2000	0.913159	1	0	0	0.597015	0.0542359	PDHX;STRADB;COX5B;SLC27A2
NMYC 18555785 Chip-Seq ESCs Mouse	4/2000	0.913159	1	0	0	0.597015	0.0542359	PDHX;STRADB;ACSS1;COX5B
SUZ12 18555785 Chip-Seq ESCs Mouse	4/2000	0.913159	1	0	0	0.597015	0.0542359	PDHX;STRADB;COX5B;SLC27A2
GATA1 19941827 ChIP-Seq MEL86 Mouse	4/2000	0.913159	1	0	0	0.597015	0.0542359	SAMM50;ETFDH;ECSIT;ACACB
GATA3 21867929 ChIP-Seq TH1 Mouse	4/2000	0.913159	1	0	0	0.597015	0.0542359	ALDH3B2;PPP1R3B;OGDH;SLC27A2
SOX6 21985497 ChIP-Seq MYOTUBES Mouse	4/2000	0.913159	1	0	0	0.597015	0.0542359	PFKL;STRADB;UQCRFS1;COX5B
KAP1 22055183 ChIP-Seq ESCs Mouse	4/2000	0.913159	1	0	0	0.597015	0.0542359	SUCLA2;NDUFB6;NDUFAB1;ACOT2
SOX2 22085726 ChIP-Seq NPCs Mouse	4/2000	0.913159	1	0	0	0.597015	0.0542359	CS;ACADVL;PPP1R3B;CYC1
TCF7 22412390 ChIP-Seq EML Mouse	4/2000	0.913159	1	0	0	0.597015	0.0542359	EHHADH;DLST;ACACB;COX5A
EBF1 22473956 ChIP-Seq LYMPHODE Mouse	4/2000	0.913159	1	0	0	0.597015	0.0542359	PDHX;NDUFA8;STRADB;COX5B
SPI1 26923725 Chip-Seq HPCs Mouse	4/2000	0.913159	1	0	0	0.597015	0.0542359	NDUFS8;UQCR10;DLAT;TBRG4
SPI1 26923725 Chip-Seq MACROPHAGESS Mouse	4/2000	0.913159	1	0	0	0.597015	0.0542359	SLC2A4;SLC25A20;DLAT;ECSIT
IRF8 27001747 Chip-Seq BMDM Mouse	4/2000	0.913159	1	0	0	0.597015	0.0542359	EHHADH;SDHD;PFKM;FOXRED1
ZFP281 27345836 Chip-Seq ESCs Mouse	4/2000	0.913159	1	0	0	0.597015	0.0542359	GYS1;TIMM44;SLC2A4;TBRG4
IRF8 22096565 ChIP-ChIP GC-B Mouse	1/772	0.928772	1	0	0	0.386668	0.0285718	COX15
EP300 20729851 ChIP-Seq FORBRAIN MIDBRAIN LIMB HEART Mouse	4/2093	0.930142	1	0	0	0.570487	0.0413133	TOMM40;ZADH2;UCP3;DLST
KLF4 18358816 ChIP-ChIP MESCs Mouse	3/1700	0.931887	1	0	0	0.526778	0.0371608	FAHD1;SAMM50;COX5A
GATA2 20887958 ChIP-Seq HPC-7 Mouse	3/1708	0.933281	1	0	0	0.524311	0.0362032	PPIF;UQCR10;COX5B
CEBPD 21427703 ChIP-Seq 3T3-L1 Mouse	3/1735	0.937797	1	0	0	0.516151	0.0331481	SUCLA2;PDK4;COX10
GATA3 20176728 ChIP-ChIP TSCs Mouse	1/834	0.942652	1	0	0	0.357923	0.0211382	SUCLG1
PPARG 20176806 ChIP-Seq THIOMACROPHAGE Mouse	1/837	0.943251	1	0	0	0.35664	0.0208358	PFKM
STAT3 24763339 ChIP-Seq IMN-ESCs Mouse	3/1788	0.945866	1	0	0	0.500851	0.0278745	ATPAF2;MDH2;COX10
SOX2 19030024 ChIP-ChIP MESCs Mouse	1/863	0.948194	1	0	0	0.345895	0.0184004	LYRM5
EZH2 27294783 Chip-Seq NPCs Mouse	2/1374	0.949798	1	0	0	0.434509	0.0223797	STRADB;COX5B
LMO2 26923725 Chip-Seq HEMANGIOBLAST Mouse	3/1822	0.950528	1	0	0	0.491505	0.0249376	PFKL;PPP1R3B;FAM195A
TCF3 18467660 ChIP-ChIP MESCs Mouse	2/1388	0.951834	1	0	0	0.430126	0.0212331	MECR;ACOT2
EZH2 27304074 Chip-Seq ESCs Mouse	1/885	0.952043	1	0	0	0.337297	0.0165766	SUCLA2
SOX2 21211035 ChIP-Seq LN229 Gbm	7/3420	0.954119	1	0	0	0.61098	0.028696	ACAA2;OGDH;DLST;UQCRFS1;ACO2;PPARA;COX10
GF1 26923725 Chip-Seq HPCs Mouse	2/1432	0.957738	1	0	0	0.41691	0.0180025	NDUFA8;FAM195A
MYB 21317192 ChIP-Seq ERMYB Mouse	1/923	0.958038	1	0	0	0.32341	0.0138639	PFKL
GRHL2 25758223 ChIP-Seq PLACENTA Mouse	1/1000	0.968013	1	0	0	0.298507	0.00970443	IDH3A
GATA6 21074721 ChIP-Seq CACO-2 Mouse	3/2000	0.969473	1	0	0	0.447761	0.0138818	PDHX;MECR;PRKAA2
CDX2 21402776 ChIP-Seq INTESTINAL-VILLUS Mouse	3/2000	0.969473	1	0	0	0.447761	0.0138818	STRADB;OGDH;COX5B
P53 22387025 ChIP-Seq ESCs Mouse	3/2000	0.969473	1	0	0	0.447761	0.0138818	PDHX;STRADB;COX5B
TAL1 26923725 Chip-Seq HPCs Mouse	3/2000	0.969473	1	0	0	0.447761	0.0138818	FAM195A;SLC25A20;IDH3A
MYC 27129775 Chip-Seq CORNEA Mouse	3/2000	0.969473	1	0	0	0.447761	0.0138818	GYS1;MDH2;ACACB
RING1B 27294783 Chip-Seq NPCs Mouse	3/2000	0.969473	1	0	0	0.447761	0.0138818	FAHD1;EHHADH;DECR2
REST 18959480 ChIP-ChIP MESCs Mouse	5/2868	0.97195	1	0	0	0.52041	0.0148062	ACOT2;OGDH;CYC1;PFKM;COX10
BMI1 23680149 ChIP-Seq NPCS Mouse	1/1056	0.973761	1	0	0	0.282678	0.00751615	SLC27A2
ZFP57 27257070 Chip-Seq ESCs Mouse	1/1088	0.976576	1	0	0	0.274363	0.00650327	SUCLA2
JARID2 20064375 ChIP-Seq MESCs Mouse	1/1117	0.978868	1	0	0	0.26724	0.00570786	ZADH2
RUNX1 20887958 ChIP-Seq HPC-7 Mouse	1/1120	0.979092	1	0	0	0.266525	0.00563156	PPIF
SPI1 22096565 ChIP-ChIP GC-B Mouse	2/1676	0.979894	1	0	0	0.356214	0.00723498	CS;COX10
LMO2 20887958 ChIP-Seq HPC-7 Mouse	2/1741	0.983581	1	0	0	0.342915	0.00567696	PPIF;ACO2
NANOG 16518401 ChIP-PET MESCs Mouse	6/3520	0.98505	1	0	0	0.50882	0.00766418	NDUFA8;PDK4;DLST;SLC25A20;DECR2;COX10
RNF2 16625203 ChIP-ChIP MESCs Mouse	1/1219	0.985308	1	0	0	0.244879	0.00362448	ZADH2
SUZ12 20075857 ChIP-Seq MESCs Mouse	8/4356	0.987202	1	0	0	0.548223	0.00706118	MECR;FAHD1;PPP1R3B;ZADH2;TYSND1;ACSS1;PPARA;SLC27A2
SUZ12 16625203 ChIP-ChIP MESCs Mouse	1/1270	0.987758	1	0	0	0.235045	0.00289507	PPARA
RNF2 18974828 ChIP-Seq MESCs Mouse	1/1302	0.989086	1	0	0	0.229268	0.0025161	PPP1R3B
EZH2 18974828 ChIP-Seq MESCs Mouse	1/1302	0.989086	1	0	0	0.229268	0.0025161	PPP1R3B
RCOR1 19997604 ChIP-ChIP NEURONS Mouse	3/2378	0.989657	1	0	0	0.376586	0.00391535	ZADH2;UQCRFS1;CYC1
Nerf2 26677805 Chip-Seq MACROPHAGESS Mouse	1/1331	0.990165	1	0	0	0.224273	0.00221662	ACO2
ESR1 22446102 ChIP-Seq UTERUS Mouse	2/1916	0.990569	1	0	0	0.311594	0.00295252	PDK4;SLC27A2
CDX2 21074721 ChIP-Seq CACO-2 Mouse	2/2000	0.992805	1	0	0	0.298507	0.00215557	MECR;PRKAA2
SUZ12 27294783 Chip-Seq ESCs Mouse	2/2000	0.992805	1	0	0	0.298507	0.00215557	UCP3;PPARA
EZH2 27294783 Chip-Seq ESCs Mouse	2/2000	0.992805	1	0	0	0.298507	0.00215557	UCP3;PPARA
SETDB1 19884255 ChIP-Seq MESCs Mouse	2/2020	0.993257	1	0	0	0.295552	0.0019998	ACAA2;ACOT2
MTF2 20144788 ChIP-Seq MESCs Mouse	4/2981	0.993264	1	0	0	0.400547	0.00270735	MECR;ZADH2;PGK1;ACSS1
REST 19997604 ChIP-ChIP NEURONS Mouse	2/2118	0.995103	1	0	0	0.281877	0.00138386	CS;COX5A
ISL1 27105846 Chip-Seq CPCs Mouse	1/1576	0.995946	1	0	0	0.189408	0.000769381	SUCLG1
SUZ12 18692474 ChIP-Seq MESCs Mouse	1/1909	0.998806	1	0	0	0.156368	0.000186764	COX15
STAT4 19710469 ChIP-ChIP TH1 Mouse	1/1939	0.998932	1	0	0	0.153949	0.000164527	ACO2
RING1B 27294783 Chip-Seq ESCs Mouse	1/2000	0.999148	1	0	0	0.149254	0.000127178	COX5B

## Sheet: iW_Mod_I_TRRUST
Term	Overlap	P-value	Adjusted P-value	Old P-value	Old Adjusted P-value	Odds Ratio	Combined Score	Genes
CITED2 mouse	3/11	6.63969e-06	0.00189563	0	0	77.9221	929.022	LDHB;PDK4;PDK2
PPARD mouse	3/11	6.63969e-06	0.00379126	0	0	77.9221	929.022	UCP3;PDK4;SLC25A20
PPARGC1A mouse	3/20	4.48496e-05	0.00853637	0	0	42.8571	429.094	PDHX;PPARA;CPT1B
PPARA mouse	3/46	0.000559542	0.0798746	0	0	18.6335	139.535	UCP3;PDK4;SLC25A20
RORA mouse	2/11	0.000650726	0.0743129	0	0	51.9481	381.165	PPARA;CPT1B
NR2F2 mouse	2/19	0.00198689	0.162074	0	0	30.0752	187.103	SLC2A4;PPARA
RELA mouse	3/121	0.00880749	0.558786	0	0	7.08383	33.5217	PDK4;SLC2A4;PPARA
MEF2A mouse	1/7	0.0242477	1	0	0	40.8163	151.814	SLC2A4
ESRRA mouse	1/8	0.027664	1	0	0	35.7143	128.129	PPARA
NFKB1 mouse	3/200	0.0330703	1	0	0	4.28571	14.6105	PDK4;SLC2A4;PPARA
NR1I2 mouse	1/12	0.0412118	1	0	0	23.8095	75.9293	PPARA
NR1I3 mouse	1/12	0.0412118	1	0	0	23.8095	75.9293	PPARA
MLXIPL mouse	1/15	0.0512503	1	0	0	19.0476	56.5911	ACACB
ESR2 mouse	1/17	0.0578851	1	0	0	16.8067	47.8873	SLC2A4
NR3C1 mouse	1/19	0.0644741	1	0	0	15.0376	41.2254	PDHX
SP1 mouse	3/270	0.0688942	1	0	0	3.1746	8.49264	UCP3;SLC2A4;ACSS1
CEBPA mouse	1/24	0.0807485	1	0	0	11.9048	29.9573	SLC2A4
STAT5A mouse	1/25	0.0839697	1	0	0	11.4286	28.312	PDK4
ESR1 mouse	1/29	0.0967438	1	0	0	9.85222	23.0117	SLC2A4
HNF4A mouse	1/36	0.118677	1	0	0	7.93651	16.9155	PPARA
SREBF1 mouse	1/36	0.118677	1	0	0	7.93651	16.9155	SLC2A4
FOXO1 mouse	1/49	0.158027	1	0	0	5.8309	10.758	PDK4
E2F1 mouse	1/49	0.158027	1	0	0	5.8309	10.758	PDK4
PPARG mouse	1/50	0.160981	1	0	0	5.71429	10.437	UCP3
MYOD1 mouse	1/50	0.160981	1	0	0	5.71429	10.437	ACACB
FOS mouse	1/56	0.178493	1	0	0	5.10204	8.79188	PPP1R3B
EP300 mouse	1/60	0.189966	1	0	0	4.7619	7.90909	CPT1B
SP3 mouse	1/83	0.252939	1	0	0	3.44234	4.73187	UCP3
JUN mouse	1/131	0.369224	1	0	0	2.18103	2.17307	PPP1R3B
TRP53 mouse	1/167	0.444547	1	0	0	1.71086	1.387	SLC2A4

## Sheet: iW_Mod_II_ChEA2016
Term	Overlap	P-value	Adjusted P-value	Old P-value	Old Adjusted P-value	Odds Ratio	Combined Score	Genes
IRF8 27001747 Chip-Seq BMDM Mouse	28/2000	1.17233e-14	7.56151e-12	0	0	5.18519	166.326	SIRPB1B;C1QB;C1QA;ITGAM;CLEC12A;LYZ2;PLD4;CTSS;FYB;CCL7;MRC1;CTSH;CCL2;CCR5;CTSC;LAIR1;CCR2;MSR1;FCER1G;EMR1;CD180;LY86;HMHA1;FCGR1;PTPRC;CD48;HPSE;FOLR2
MECOM 23826213 ChIP-Seq KASUMI Mouse	14/1951	0.000513823	0.165708	0	0	2.65771	20.1285	P2RY12;FCER1G;ITGAM;CLEC12A;LYZ2;CD180;HMHA1;THY1;FCGR1;PTPRC;ALOX5AP;PPIF;CTSC;LAIR1
BRD4 27068464 Chip-Seq AML-cells Mouse	14/2000	0.00065976	0.106386	0	0	2.59259	18.9872	P2RY12;FCER1G;PTGES2;LYZ2;EMR1;LY86;PLD4;HMHA1;CTSS;FYB;PTPRC;ALOX5AP;CD48;CCR2
SMRT 22465074 ChIP-Seq MACROPHAGES Mouse	14/2000	0.00065976	0.141848	0	0	2.59259	18.9872	FCER1G;LYZ2;CD180;PLD4;HMHA1;CTSS;FYB;PTPRC;CCL7;ALOX5AP;MRC1;CCL2;CD48;FOLR2
PPARG 20176806 ChIP-Seq MACROPHAGES Mouse	10/1408	0.00401225	0.517581	0	0	2.63047	14.516	SIRPB1B;CLEC4A3;PTPRC;CCL8;MRC1;LY86;F13A1;CCL2;FYB;CCR2
PU.1 20176806 ChIP-Seq MACROPHAGES Mouse	11/2000	0.0164344	1	0	0	2.03704	8.36891	P2RY12;RHOT2;CLEC4A3;PTPRC;FCER1G;CLEC12A;CCL7;PTGES2;RAB1B;MRC1;HMHA1
CEBPB 20176806 ChIP-Seq MACROPHAGES Mouse	11/2000	0.0164344	1	0	0	2.03704	8.36891	RHOT2;CLEC4A3;CLEC12A;CCL7;LYZ2;MRC1;HMHA1;CCL2;SRL;FYB;LAIR1
CEBPA 20513432 ChIP-Seq MACROPHAGES Mouse	11/2000	0.0164344	1	0	0	2.03704	8.36891	FCGR1;RHOT2;CLEC4A3;PTPRC;CCL7;PTGES2;MRC1;LY86;F13A1;CTSS;FYB
NCOR 22465074 ChIP-Seq MACROPHAGES Mouse	11/2000	0.0164344	1	0	0	2.03704	8.36891	P2RY12;MSR1;PTPRC;FCER1G;PTGES2;LYZ2;CD180;LY86;CCL2;CD48;FYB
PPARG 20176806 ChIP-Seq THIOMACROPHAGE Mouse	6/837	0.0247356	1	0	0	2.65498	9.82215	CLEC4A3;CCL8;MRC1;CCL2;FYB;CCR2
CEBPB 20176806 ChIP-Seq THIOMACROPHAGE Mouse	9/1588	0.0252723	1	0	0	2.09908	7.7205	FCGR1;CLEC4A3;CLEC12A;CCL7;LYZ2;MRC1;HMHA1;CCL2;FYB
CRX 20693478 ChIP-Seq ADULT RETINA Mouse	5/668	0.033765	1	0	0	2.77223	9.39324	FCGR1;FCER1G;CD48;CTSS;CCR2
ESET 19884257 ChIP-Seq ESCs Mouse	10/2000	0.0395601	1	0	0	1.85185	5.98136	GNAO1;DES;PTPRC;CLEC12A;MYOT;ADRBK2;PPIF;CTSH;HPSE;LAIR1
STAT5 23275557 ChIP-Seq MAMMARY-EPITHELIUM Mouse	7/1197	0.0410837	1	0	0	2.16591	6.91389	C1QA;ACTN2;CTSH;CCL2;SERPINA3I;CTSC;FYB
LMO2 20887958 ChIP-Seq HPC-7 Mouse	9/1741	0.0421498	1	0	0	1.91461	6.06266	C1QA;CLEC12A;CCL7;CD180;ALOX5AP;PPIF;PLD4;CD48;SRL
LYL1 20887958 ChIP-Seq HPC-7 Mouse	5/752	0.0516841	1	0	0	2.46257	7.29562	C1QA;CCL7;PPIF;CD48;CCR2
IRF8 21731497 ChIP-ChIP J774 Mouse	3/319	0.0549529	1	0	0	3.48311	10.1055	LY86;PLD4;CTSS
IRF8 22096565 ChIP-ChIP GC-B Mouse	5/772	0.0566441	1	0	0	2.39877	6.8868	P2RY12;PTPRC;CLEC12A;LY86;CTSS
RUNX1 20887958 ChIP-Seq HPC-7 Mouse	6/1120	0.0802135	1	0	0	1.98413	5.00608	FCER1G;CCL7;ALOX5AP;PPIF;CD48;CCR2
PU 27001747 Chip-Seq BMDM Mouse	9/2000	0.0859071	1	0	0	1.66667	4.09082	P2RX5;PTPRC;FCER1G;CCL7;LYZ2;HMHA1;F13A1;CCL2;CD48
RCOR2 21632747 ChIP-Seq MESCs Mouse	3/401	0.0940127	1	0	0	2.77085	6.55119	FCGR1;C1QA;ALOX5AP
PPARD 23176727 ChIP-Seq KERATINOCYTES Mouse	2/194	0.0965751	1	0	0	3.81825	8.92491	LYZ2;THY1
GATA1 19941827 ChIP-Seq MEL Mouse	8/1834	0.117832	1	0	0	1.61557	3.4549	FCGR1;CD180;LY86;PLD4;CD48;ATP2A1;CCR5;CTSS
RCOR3 21632747 ChIP-Seq MESCs Mouse	11/2851	0.138342	1	0	0	1.429	2.8266	FCGR1;C1QA;PTGES2;ACTN2;ADRBK2;ALOX5AP;PPIF;LY86;CCL2;THY1;SRL
SPI1 22790984 ChIP-Seq ERYTHROLEUKEMIA Mouse	8/1962	0.155438	1	0	0	1.51017	2.8112	FCGR1;RHOT2;TYROBP;PTGES2;ALOX5AP;PLD4;CTSS;LAIR1
SPI1 20176806 ChIP-Seq THIOMACROPHAGE Mouse	7/1654	0.155718	1	0	0	1.56747	2.91503	FCGR1;CLEC12A;CCL7;PTGES2;MRC1;HMHA1;CCL2
PU.1 20513432 ChIP-Seq MACROPHAGES Mouse	8/2000	0.167641	1	0	0	1.48148	2.64582	CLEC4A3;PTPRC;FCER1G;CCL7;PTGES2;RAB1B;HMHA1;CCL2
CEBPB 20513432 ChIP-Seq MACROPHAGES Mouse	8/2000	0.167641	1	0	0	1.48148	2.64582	RHOT2;CLEC4A3;PTPRC;LYZ2;MRC1;HMHA1;CTSS;FYB
RUNX1 22412390 ChIP-Seq EML Mouse	8/2000	0.167641	1	0	0	1.48148	2.64582	TYROBP;FCER1G;CLEC12A;PPIF;HMHA1;CCR5;CTSS;CCR2
PBX 27287812 Chip-Seq EMBYONIC-LIMB Mouse	8/2000	0.167641	1	0	0	1.48148	2.64582	C1QB;C1QA;ADRBK2;CCL2;ATP2A1;THY1;ORM3;FYB
ZFP57 27257070 Chip-Seq ESCs Mouse	5/1088	0.169118	1	0	0	1.70207	3.02485	GNAO1;MSR1;CLEC4A3;CD180;CD48
RUNX1 26923725 Chip-Seq MACROPHAGESS Mouse	1/69	0.170448	1	0	0	5.36769	9.49717	ACTN2
ASXL1 24218140 ChIP-Seq BMDM Mouse	4/807	0.17292	1	0	0	1.83579	3.22167	PTGES2;RAB1B;LYZ2;CTSH
GATA2 20887958 ChIP-Seq HPC-7 Mouse	7/1708	0.174775	1	0	0	1.51791	2.64763	C1QA;CCL7;EMR1;ALOX5AP;PPIF;CD48;CTSS
CEBPD 21427703 ChIP-Seq 3T3-L1 Mouse	7/1735	0.184683	1	0	0	1.49429	2.52403	GNAO1;CCL8;LYZ2;CD180;LY86;CCL2;KDELR3
GF1 26923725 Chip-Seq HPCs Mouse	6/1432	0.187576	1	0	0	1.55183	2.5971	MSR1;ACTN2;MYOT;CD180;MRC1;LY86
ESRRB 18555785 ChIP-Seq MESCs Mouse	6/1434	0.188402	1	0	0	1.54967	2.58667	C1QA;RHOT2;DES;PTGES2;ACTN2;PPIF
GATA2 26923725 Chip-Seq HEMANGIOBLAST Mouse	1/88	0.212144	1	0	0	4.20875	6.52562	MSR1
PPARG 20176806 ChIP-Seq 3T3-L1 Mouse	7/1807	0.212251	1	0	0	1.43475	2.22384	P2RX5;ARHGAP20;CCL8;PTGES2;CD180;LY86;CTSH
SOX9 25088423 ChIP-ChIP EMBRYONIC GONADS Mouse	7/1903	0.251316	1	0	0	1.36237	1.88149	C1QA;RHOT2;PTGES2;ADRBK2;PPIF;HMHA1;CD209A
CDKN2AIP 20523734 ChIP-Seq CORTICAL Neurons	1/123	0.283637	1	0	0	3.01114	3.79422	ARHGAP20
ETV2 25802403 ChIP-Seq MESCs Mouse	4/1000	0.284028	1	0	0	1.48148	1.86471	ITGAM;MMP3;CTSH;SRL
Nerf2 26677805 Chip-Seq MACROPHAGESS Mouse	5/1331	0.289427	1	0	0	1.39132	1.72504	ALOX5AP;HPSE;CTSS;CTSC;FYB
FOXO1 25302145 ChIP-Seq T-LYMPHOCYTE Mouse	7/2000	0.292969	1	0	0	1.2963	1.59145	TYROBP;PTPRC;ALOX5AP;HMHA1;SRL;CD209A;FYB
GATA3 21867929 ChIP-Seq CD8 Mouse	7/2000	0.292969	1	0	0	1.2963	1.59145	C1QA;FCER1G;ADRBK2;MRC1;CCL2;SRL;FYB
GATA2 22383799 ChIP-Seq G1ME Mouse	7/2000	0.292969	1	0	0	1.2963	1.59145	MYOT;CD180;ALOX5AP;PPIF;HMHA1;CD48;CCR2
PU1 27457419 Chip-Seq LIVER Mouse	7/2000	0.292969	1	0	0	1.2963	1.59145	P2RY12;DES;PTPRC;FCER1G;PTGES2;MRC1;CD48
SPI1 22096565 ChIP-ChIP GC-B Mouse	6/1676	0.297487	1	0	0	1.32591	1.60751	P2RY12;C1QB;CLEC12A;CD180;PLD4;CTSS
NR0B1 18358816 ChIP-ChIP MESCs Mouse	6/1691	0.30471	1	0	0	1.31415	1.56172	C1QA;PTGES2;ADRBK2;CD180;PPIF;PLD4
FLI1 20887958 ChIP-Seq HPC-7 Mouse	7/2030	0.306205	1	0	0	1.27714	1.51149	CD180;ALOX5AP;PPIF;PLD4;HMHA1;CD48;CCR2
SUZ12 18555785 ChIP-Seq MESCs Mouse	4/1058	0.319676	1	0	0	1.40027	1.59693	GNAO1;ARHGAP20;DES;HPSE
SREBP1 19666523 ChIP-Seq LIVER Mouse	3/738	0.321233	1	0	0	1.50557	1.70971	PTGES2;RAB1B;HPSE
TRP63 18441228 ChIP-ChIP KERATINOCYTES Mouse	1/143	0.321589	1	0	0	2.59	2.93831	PPIF
SREBP2 21459322 ChIP-Seq LIVER Mouse	4/1095	0.342653	1	0	0	1.35295	1.44906	FCGR1;C1QB;PTGES2;SERPINA3I
PCGF2 27294783 Chip-Seq NPCs Mouse	2/451	0.344742	1	0	0	1.64244	1.74913	DES;PTPRC
LMO2 26923725 Chip-Seq MACROPHAGESS Mouse	2/473	0.366339	1	0	0	1.56605	1.57262	MRC1;CCR5
THRA 23701648 ChIP-Seq CEREBELLUM Mouse	1/179	0.384993	1	0	0	2.06911	1.97502	P2RX5
STAT3 20064451 ChIP-Seq CD4+T Mouse	7/2204	0.385098	1	0	0	1.17631	1.1225	PTPRC;ITGAM;CD180;ALOX5AP;THY1;CTSS;LAIR1
MEIS1 26923725 Chip-Seq HEMOGENIC-ENDOTHELIUM Mouse	4/1196	0.405554	1	0	0	1.2387	1.11793	MSR1;CD180;LY86;THY1
RUNX1 26923725 Chip-Seq HPCs Mouse	3/859	0.411009	1	0	0	1.29349	1.1501	ACTN2;LY86;CCR5
ESR1 22446102 ChIP-Seq UTERUS Mouse	6/1916	0.41584	1	0	0	1.15982	1.01769	ARHGAP20;FCER1G;MYOT;ADRBK2;CD180;LY86
ETS2 20176728 ChIP-ChIP TROPHOBLAST STEM CELLS Mouse	1/215	0.442571	1	0	0	1.72265	1.40423	KDELR3
YAP1 20516196 ChIP-Seq MESCs Mouse	7/2329	0.44268	1	0	0	1.11318	0.907139	FCGR1;P2RY12;MSR1;CD180;PPIF;LY86;CD209A
POU5F1 18555785 ChIP-Seq MESCs Mouse	2/555	0.444234	1	0	0	1.33467	1.08295	ACTN2;LY86
POU5F1 26923725 Chip-Seq MESODERM Mouse	2/559	0.447908	1	0	0	1.32512	1.06429	LY86;CCR5
TEAD4 26923725 Chip-Seq HEMANGIOBLAST Mouse	2/559	0.447908	1	0	0	1.32512	1.06429	LY86;CCR5
SUZ12 16625203 ChIP-ChIP MESCs Mouse	4/1270	0.451126	1	0	0	1.16652	0.928562	GNAO1;ARHGAP20;THY1;HPSE
NR3C1 23031785 ChIP-Seq PC12 Mouse	3/918	0.453727	1	0	0	1.21036	0.9565	P2RY12;F13A1;THY1
POU5F1 18700969 ChIP-ChIP MESCs Mouse	2/567	0.455217	1	0	0	1.30642	1.02813	ALOX5AP;THY1
CEBPA 26348894 ChIP-Seq LIVER Mouse	6/2000	0.457527	1	0	0	1.11111	0.868799	TYROBP;ITGAM;CD180;PPIF;ATP2A1;SRL
MEIS1 26253404 ChIP-Seq OPTIC CUPS Mouse	6/2000	0.457527	1	0	0	1.11111	0.868799	ARHGAP20;PTPRC;ALOX5AP;MRC1;PPIF;FYB
ESRRB 18555785 Chip-Seq ESCs Mouse	6/2000	0.457527	1	0	0	1.11111	0.868799	P2RY12;DES;PTPRC;FCER1G;PTGES2;CD48
LUZP1 20508642 ChIP-Seq ESCs Mouse	6/2000	0.457527	1	0	0	1.11111	0.868799	LYZ2;PPIF;LY86;HMHA1;F13A1;CCL2
CDX2 21074721 ChIP-Seq CACO-2 Mouse	6/2000	0.457527	1	0	0	1.11111	0.868799	C1QB;C1QA;PTPRC;ACTN2;CD48;CTSS
GATA6 21074721 ChIP-Seq CACO-2 Mouse	6/2000	0.457527	1	0	0	1.11111	0.868799	C1QB;C1QA;PTPRC;ACTN2;CD48;CTSS
ETS1 21867929 ChIP-Seq TH2 Mouse	6/2000	0.457527	1	0	0	1.11111	0.868799	RHOT2;FCER1G;CLEC12A;RAB1B;CCL2;ORM3
SOX6 21985497 ChIP-Seq MYOTUBES Mouse	6/2000	0.457527	1	0	0	1.11111	0.868799	DES;PTPRC;FCER1G;LYZ2;HMHA1;CD48
KAP1 22055183 ChIP-Seq ESCs Mouse	6/2000	0.457527	1	0	0	1.11111	0.868799	FCGR1;CLEC12A;ALOX5AP;CTSH;CD209A;CCR2
SOX2 22085726 ChIP-Seq NPCs Mouse	6/2000	0.457527	1	0	0	1.11111	0.868799	FCGR1;C1QB;CCL8;F13A1;SRL;LAIR1
TAL1 26923725 Chip-Seq HPCs Mouse	6/2000	0.457527	1	0	0	1.11111	0.868799	PTPRC;MYOT;MRC1;LY86;CCR5;CCR2
SPI1 26923725 Chip-Seq MACROPHAGESS Mouse	6/2000	0.457527	1	0	0	1.11111	0.868799	CCL7;RAB1B;LY86;THY1;KDELR3;CCR5
RAD21 21589869 ChIP-Seq MESCs Mouse	6/2036	0.475239	1	0	0	1.09146	0.811981	FCGR1;C1QB;C1QA;CCL7;ACTN2;HPSE
GF1B 26923725 Chip-Seq HPCs Mouse	5/1676	0.47712	1	0	0	1.10492	0.817629	C1QA;CD180;LY86;CD209A;CCR2
POU5F1 18347094 ChIP-ChIP MESCs Mouse	6/2109	0.510702	1	0	0	1.05369	0.708043	P2RY12;C1QA;CLEC12A;CD180;LY86;PLD4
IRF4 20064451 ChIP-Seq CD4+T Mouse	3/1000	0.510995	1	0	0	1.11111	0.745994	CD180;PPIF;CCL2
SMARCA4 23332759 ChIP-Seq OLIGODENDROCYTES Mouse	7/2522	0.530048	1	0	0	1.02799	0.652556	P2RY12;MSR1;ARHGAP20;MYOT;CD180;THY1;FYB
TAL1 26923725 Chip-Seq HEMANGIOBLAST Mouse	4/1413	0.535915	1	0	0	1.04847	0.654012	MYOT;CD180;LY86;THY1
PDX1 19855005 ChIP-ChIP MIN6 Mouse	2/669	0.543421	1	0	0	1.10724	0.675272	C1QA;PTGES2
RNF2 27304074 Chip-Seq NSC Mouse	3/1052	0.545734	1	0	0	1.05619	0.639653	FCGR1;ARHGAP20;CD180
NFE2L2 20460467 ChIP-Seq MEFs Mouse	3/1055	0.547696	1	0	0	1.05319	0.634054	CCL8;ALOX5AP;PPIF
NRF2 20460467 ChIP-Seq MEFs Mouse	3/1055	0.547696	1	0	0	1.05319	0.634054	CCL8;ALOX5AP;PPIF
LMO2 26923725 Chip-Seq HEMANGIOBLAST Mouse	5/1822	0.553321	1	0	0	1.01638	0.601513	P2RY12;MSR1;MYOT;CD180;LY86
MEIS1 20887958 ChIP-Seq HPC-7 Mouse	4/1452	0.557991	1	0	0	1.0203	0.595258	P2RX5;CCL7;HMHA1;CCR2
TET1 21451524 ChIP-Seq MESCs Mouse	5/1839	0.561879	1	0	0	1.00699	0.580497	C1QB;DES;RAB1B;HMHA1;KDELR3
CEBPB 26923725 Chip-Seq MESODERM Mouse	3/1079	0.563226	1	0	0	1.02976	0.591158	MSR1;ADRBK2;CTSS
HCFC1 20581084 ChIP-Seq MESCs Mouse	1/306	0.56556	1	0	0	1.21036	0.689831	RAB1B
GFI1B 20887958 ChIP-Seq HPC-7 Mouse	5/1871	0.577781	1	0	0	0.989766	0.542946	TYROBP;PPIF;PLD4;CD48;CCR2
TAL1 20566737 ChIP-Seq PRIMARY FETAL LIVER ERYTHROID Mouse	5/1875	0.579749	1	0	0	0.987654	0.538429	ALOX5AP;PPIF;LY86;HMHA1;CCR5
TBX5 21415370 ChIP-Seq HL-1 Mouse	6/2296	0.597423	1	0	0	0.967867	0.498576	P2RX5;DES;ACTN2;PPIF;CTSH;KDELR3
HSF1 23293686 ChIP-Seq STHDH STRIATAL Mouse	3/1156	0.610906	1	0	0	0.961169	0.473676	TYROBP;ORM3;FYB
SETDB1 19884257 ChIP-Seq MESCs Mouse	6/2353	0.622333	1	0	0	0.944421	0.44792	FCGR1;CLEC12A;PTGES2;ALOX5AP;CTSH;LAIR1
ISL1 27105846 Chip-Seq CPCs Mouse	4/1576	0.624453	1	0	0	0.940026	0.442638	CD180;ALOX5AP;THY1;KDELR3
SIN3A 21632747 ChIP-Seq MESCs Mouse	3/1186	0.628557	1	0	0	0.936856	0.435009	FCGR1;PTGES2;FOLR2
SFPI1 20887958 ChIP-Seq HPC-7 Mouse	6/2369	0.629178	1	0	0	0.938042	0.434634	TYROBP;ALOX5AP;PLD4;CCL2;CD48;CTSC
ZIC3 20872845 ChIP-ChIP MESCs Mouse	1/365	0.630622	1	0	0	1.01471	0.467833	P2RX5
SOX2 18358816 ChIP-ChIP MESCs Mouse	2/785	0.631454	1	0	0	0.943619	0.433811	PTGES2;HMHA1
SIN3B 21632747 ChIP-Seq MESCs Mouse	11/4302	0.633696	1	0	0	0.947019	0.432016	FCGR1;GNAO1;C1QA;ITGAM;PTGES2;ALOX5AP;PPIF;CCL2;THY1;KDELR3;SRL
CEBPB 21427703 ChIP-Seq 3T3-L1 Mouse	5/2000	0.638846	1	0	0	0.925926	0.4149	FCER1G;CLEC12A;LYZ2;CCL2;ORM3
RXRA 24833708 ChIP-Seq LIVER Mouse	5/2000	0.638846	1	0	0	0.925926	0.4149	PTGES2;ACTN2;PPIF;KDELR3;ORM3
CEBPB 24764292 ChIP-Seq MC3T3 Mouse	5/2000	0.638846	1	0	0	0.925926	0.4149	RHOT2;FCER1G;PTGES2;RAB1B;CCL2
RUNX2 24764292 ChIP-Seq MC3T3 Mouse	5/2000	0.638846	1	0	0	0.925926	0.4149	FCER1G;CCL7;KDELR3;CTSS;FYB
RARA 24833708 ChIP-Seq LIVER Mouse	5/2000	0.638846	1	0	0	0.925926	0.4149	C1QA;ACTN2;LY86;KDELR3;ORM3
SOX2 18555785 Chip-Seq ESCs Mouse	5/2000	0.638846	1	0	0	0.925926	0.4149	DES;PTPRC;FCER1G;MRC1;CD48
CTCF 18555785 Chip-Seq ESCs Mouse	5/2000	0.638846	1	0	0	0.925926	0.4149	DES;PTPRC;FCER1G;MRC1;CD48
ZFX 18555785 Chip-Seq ESCs Mouse	5/2000	0.638846	1	0	0	0.925926	0.4149	DES;PTPRC;FCER1G;PTGES2;CD48
STAT3 18555785 Chip-Seq ESCs Mouse	5/2000	0.638846	1	0	0	0.925926	0.4149	DES;PTPRC;PTGES2;MRC1;CD48
KLF4 18555785 Chip-Seq ESCs Mouse	5/2000	0.638846	1	0	0	0.925926	0.4149	DES;PTPRC;FCER1G;MRC1;CD48
NMYC 18555785 Chip-Seq ESCs Mouse	5/2000	0.638846	1	0	0	0.925926	0.4149	DES;PTPRC;FCER1G;PTGES2;CD48
P300 18555785 Chip-Seq ESCs Mouse	5/2000	0.638846	1	0	0	0.925926	0.4149	DES;PTPRC;FCER1G;MRC1;CD48
GATA1 19941827 ChIP-Seq MEL86 Mouse	5/2000	0.638846	1	0	0	0.925926	0.4149	C1QA;DES;LY86;THY1;CTSS
TAL1 21186366 ChIP-Seq BM-HSCs Mouse	5/2000	0.638846	1	0	0	0.925926	0.4149	LYZ2;CD180;LY86;HMHA1;F13A1
GATA2 21186366 ChIP-Seq BM-HSCs Mouse	5/2000	0.638846	1	0	0	0.925926	0.4149	LYZ2;PPIF;HMHA1;F13A1;CCL2
JARID1B-DAIN 22020125 ChIP-Seq ESCs Mouse	5/2000	0.638846	1	0	0	0.925926	0.4149	FCGR1;ADRBK2;PLD4;ATP2A1;ORM3
TBX20 22080862 ChIP-Seq HEART Mouse	5/2000	0.638846	1	0	0	0.925926	0.4149	ARHGAP20;ACTN2;MYOT;CTSH;FYB
SOX3 22085726 ChIP-Seq MUSCLE Mouse	5/2000	0.638846	1	0	0	0.925926	0.4149	C1QA;CCL7;RAB1B;PPIF;KDELR3
TBX20 22328084 ChIP-Seq HEART Mouse	5/2000	0.638846	1	0	0	0.925926	0.4149	ARHGAP20;ACTN2;MYOT;CTSH;FYB
EBF1 22473956 ChIP-Seq BONE MARROW Mouse	5/2000	0.638846	1	0	0	0.925926	0.4149	SIRPB1B;DES;PTPRC;MRC1;CD48
CTCF 26484167 Chip-Seq Bcells Mouse	5/2000	0.638846	1	0	0	0.925926	0.4149	CCL7;PTGES2;RAB1B;ALOX5AP;HMHA1
CEBPB 26923725 Chip-Seq HEMOGENIC-ENDOTHELIUM Mouse	5/2000	0.638846	1	0	0	0.925926	0.4149	ACTN2;LY86;F13A1;CTSS;FYB
SPI1 26923725 Chip-Seq HPCs Mouse	5/2000	0.638846	1	0	0	0.925926	0.4149	ADRBK2;RAB1B;LY86;KDELR3;CCR5
FLI1 26923725 Chip-Seq MACROPHAGESS Mouse	5/2000	0.638846	1	0	0	0.925926	0.4149	FCGR1;C1QA;ACTN2;KDELR3;FOLR2
RUNX1 27457419 Chip-Seq LIVER Mouse	5/2000	0.638846	1	0	0	0.925926	0.4149	DES;PTPRC;FCER1G;MRC1;CD48
KLF4 25985364 ChIP-Seq ATHEROSCLEROSIS LESION Mouse	3/1211	0.642858	1	0	0	0.917515	0.405388	LY86;CCR5;CD209A
RNF2 16625203 ChIP-ChIP MESCs Mouse	3/1219	0.647355	1	0	0	0.911494	0.396373	GNAO1;ARHGAP20;HPSE
SUZ12 20075857 ChIP-Seq MESCs Mouse	11/4356	0.651587	1	0	0	0.935279	0.400621	GNAO1;P2RX5;ARHGAP20;DES;ITGAM;CTSH;HMHA1;THY1;HPSE;KDELR3;CTSC
NANOG 18358816 ChIP-ChIP MESCs Mouse	3/1232	0.65458	1	0	0	0.901876	0.38218	ADRBK2;CD180;THY1
OLIG2 23332759 ChIP-Seq OLIGODENDROCYTES Mouse	5/2040	0.656706	1	0	0	0.907771	0.381735	GNAO1;P2RY12;MYOT;CD180;CCR5
EED 16625203 ChIP-ChIP MESCs Mouse	2/830	0.661966	1	0	0	0.892459	0.368176	GNAO1;ARHGAP20
TAL1 20887958 ChIP-Seq HPC-7 Mouse	5/2067	0.668457	1	0	0	0.895913	0.360859	CCL7;PPIF;PLD4;CD48;SRL
SUZ12 27294783 Chip-Seq NPCs Mouse	2/880	0.69352	1	0	0	0.841751	0.30806	DES;PTPRC
PHC1 16625203 ChIP-ChIP MESCs Mouse	2/922	0.718164	1	0	0	0.803406	0.265974	ARHGAP20;HPSE
ELK4 26923725 Chip-Seq MESODERM Mouse	1/466	0.720512	1	0	0	0.794786	0.260525	CD180
SOX2 21211035 ChIP-Seq LN229 Gbm	8/3420	0.726498	1	0	0	0.866363	0.27682	GNAO1;MSR1;DES;ADRBK2;CD180;LY86;F13A1;CD48
EZH2 27294783 Chip-Seq NPCs Mouse	3/1374	0.726824	1	0	0	0.808669	0.258022	DES;PTPRC;CD48
NR1I2 20693526 ChIP-Seq LIVER Mouse	2/939	0.727668	1	0	0	0.788861	0.250787	LY86;ORM3
EGR1 23403033 ChIP-Seq LIVER Mouse	2/944	0.730412	1	0	0	0.784683	0.246505	FCER1G;ORM3
STAT3 19079543 ChIP-ChIP MESCs Mouse	2/948	0.732592	1	0	0	0.781372	0.243137	P2RY12;TYROBP
POU5F1 18692474 ChIP-Seq MESCs Mouse	10/4232	0.733318	1	0	0	0.875166	0.271455	P2RY12;CLEC12A;PTGES2;MYOT;LY86;PLD4;HMHA1;FOLR2;CD209A;CTSS
NFE2 27457419 Chip-Seq LIVER Mouse	2/972	0.745363	1	0	0	0.762079	0.223963	DES;PTPRC
CEBPD 23245923 ChIP-Seq MEFs Mouse	1/504	0.748444	1	0	0	0.734862	0.212933	MSR1
PCGF2 27294783 Chip-Seq ESCs Mouse	1/512	0.753965	1	0	0	0.72338	0.204289	DES
GRHL2 25758223 ChIP-Seq PLACENTA Mouse	2/1000	0.759616	1	0	0	0.740741	0.203661	MMP3;THY1
NANOG 18347094 ChIP-ChIP MESCs Mouse	4/1908	0.770134	1	0	0	0.776458	0.202803	FCGR1;ADRBK2;PLD4;KDELR3
REST 21632747 ChIP-Seq MESCs Mouse	5/2339	0.772464	1	0	0	0.791728	0.2044	FCGR1;GNAO1;C1QA;CCL2;THY1
MEF2A 21415370 ChIP-Seq HL-1 Mouse	2/1048	0.782484	1	0	0	0.706814	0.173368	PTGES2;KDELR3
RCOR1 19997604 ChIP-ChIP NEURONS Mouse	5/2378	0.785207	1	0	0	0.778743	0.188306	GNAO1;P2RY12;P2RX5;CCL7;PTGES2
BMI1 23680149 ChIP-Seq NPCS Mouse	2/1056	0.78611	1	0	0	0.701459	0.168813	GNAO1;ARHGAP20
TBX3 20139965 ChIP-Seq MESCs Mouse	2/1068	0.79145	1	0	0	0.693577	0.16222	LY86;CD209A
ERG 20887958 ChIP-Seq HPC-7 Mouse	4/1969	0.791609	1	0	0	0.752403	0.175827	ALOX5AP;PLD4;HMHA1;CCL2
STAT3 1855785 ChIP-Seq MESCs Mouse	1/572	0.791751	1	0	0	0.647501	0.151197	CLEC12A
TBX3 20139965 ChIP-Seq ESCs Mouse	2/1070	0.792329	1	0	0	0.692281	0.161148	LY86;CD209A
NFIB 24661679 ChIP-Seq LUNG Mouse	1/573	0.79233	1	0	0	0.646371	0.150461	CCL2
OCT4 18692474 ChIP-Seq MEFs Mouse	4/1992	0.799294	1	0	0	0.743716	0.166612	MYOT;LY86;FOLR2;CTSS
TET1 21490601 ChIP-Seq MESCs Mouse	4/1994	0.799952	1	0	0	0.74297	0.165834	ACTN2;ADRBK2;THY1;KDELR3
NUCKS1 24931609 ChIP-Seq HEPATOCYTES Mouse	1/588	0.800825	1	0	0	0.629882	0.139905	PTGES2
STAT3 18555785 ChIP-Seq MESCs Mouse	4/1997	0.800935	1	0	0	0.741854	0.164673	LY86;HMHA1;ATP2A1;FYB
RARB 24833708 ChIP-Seq LIVER Mouse	4/2000	0.801915	1	0	0	0.740741	0.163521	FCGR1;RHOT2;RAB1B;CD209A
OCT4 18555785 Chip-Seq ESCs Mouse	4/2000	0.801915	1	0	0	0.740741	0.163521	DES;PTPRC;FCER1G;CD48
SMAD1 18555785 Chip-Seq ESCs Mouse	4/2000	0.801915	1	0	0	0.740741	0.163521	DES;PTPRC;FCER1G;CD48
E2F1 18555785 Chip-Seq ESCs Mouse	4/2000	0.801915	1	0	0	0.740741	0.163521	SIRPB1B;PTPRC;FCER1G;CD48
CMYC 18555785 Chip-Seq ESCs Mouse	4/2000	0.801915	1	0	0	0.740741	0.163521	DES;PTPRC;FCER1G;CD48
SUZ12 18555785 Chip-Seq ESCs Mouse	4/2000	0.801915	1	0	0	0.740741	0.163521	DES;PTPRC;FCER1G;CD48
CRX 20693478 ChIP-Seq RETINA Mouse	4/2000	0.801915	1	0	0	0.740741	0.163521	DES;PTPRC;FCER1G;CD48
DPY 21335234 ChIP-Seq ESCs Mouse	4/2000	0.801915	1	0	0	0.740741	0.163521	GNAO1;CD180;KDELR3;CD209A
CDX2 21402776 ChIP-Seq INTESTINAL-VILLUS Mouse	4/2000	0.801915	1	0	0	0.740741	0.163521	DES;PTPRC;FCER1G;CD48
NFI 21473784 ChIP-Seq ESCs Mouse	4/2000	0.801915	1	0	0	0.740741	0.163521	PTGES2;MYOT;MRC1;CCL2
OCT4 21477851 ChIP-Seq ESCs Mouse	4/2000	0.801915	1	0	0	0.740741	0.163521	DES;PTPRC;CCL8;CD48
GATA3 21867929 ChIP-Seq TH1 Mouse	4/2000	0.801915	1	0	0	0.740741	0.163521	MSR1;ADRBK2;HMHA1;HPSE
FLI1 21867929 ChIP-Seq CD8 Mouse	4/2000	0.801915	1	0	0	0.740741	0.163521	RHOT2;RAB1B;F13A1;CD48
FLI1 21867929 ChIP-Seq TH2 Mouse	4/2000	0.801915	1	0	0	0.740741	0.163521	LYZ2;CD180;LY86;F13A1
P53 22387025 ChIP-Seq ESCs Mouse	4/2000	0.801915	1	0	0	0.740741	0.163521	DES;PTPRC;FCER1G;CD48
TCF7 22412390 ChIP-Seq EML Mouse	4/2000	0.801915	1	0	0	0.740741	0.163521	PTPRC;ALOX5AP;HMHA1;SRL
SMC1 22415368 ChIP-Seq MEFs Mouse	4/2000	0.801915	1	0	0	0.740741	0.163521	P2RX5;CCL7;RAB1B;CCL2
SMC3 22415368 ChIP-Seq MEFs Mouse	4/2000	0.801915	1	0	0	0.740741	0.163521	P2RX5;FCER1G;CCL7;CCL2
EBF1 22473956 ChIP-Seq LYMPHODE Mouse	4/2000	0.801915	1	0	0	0.740741	0.163521	DES;PTPRC;MRC1;CD48
LMO2 26923725 Chip-Seq HEMOGENIC-ENDOTHELIUM Mouse	4/2000	0.801915	1	0	0	0.740741	0.163521	CD180;MRC1;LY86;CTSH
KAP1 27257070 Chip-Seq ESCs Mouse	4/2000	0.801915	1	0	0	0.740741	0.163521	FCGR1;CLEC4A3;CLEC12A;KDELR3
RING1B 27294783 Chip-Seq ESCs Mouse	4/2000	0.801915	1	0	0	0.740741	0.163521	FCGR1;DES;HMHA1;KDELR3
ZFP281 18757296 ChIP-ChIP E14 Mouse	4/2004	0.803215	1	0	0	0.739262	0.161996	DES;RAB1B;ATP2A1;THY1
CTCF 18555785 ChIP-Seq MESCs Mouse	3/1568	0.806274	1	0	0	0.708617	0.152588	C1QA;PPIF;CTSH
SMAD1 18555785 ChIP-Seq MESCs Mouse	1/610	0.812671	1	0	0	0.607165	0.125944	SRL
SUZ12 18692474 ChIP-Seq MEFs Mouse	2/1135	0.819205	1	0	0	0.652635	0.130149	DES;HPSE
KLF1 20508144 ChIP-Seq FETAL-LIVER-ERYTHROID Mouse	2/1144	0.822676	1	0	0	0.647501	0.126387	FCGR1;CTSS
FOXP2 21765815 ChIP-ChIP NEURO2A Mouse	2/1164	0.830183	1	0	0	0.636375	0.118435	RHOT2;SRL
BMI1 19503595 ChIP-Seq MEFsC Mouse	1/661	0.837536	1	0	0	0.560318	0.0993392	ITGAM
TCF3 18692474 ChIP-Seq MEFs Mouse	1/745	0.87161	1	0	0	0.497141	0.0683137	C1QA
RNF2 18974828 ChIP-Seq MESCs Mouse	2/1302	0.874757	1	0	0	0.568925	0.0761277	ARHGAP20;HPSE
EZH2 18974828 ChIP-Seq MESCs Mouse	2/1302	0.874757	1	0	0	0.568925	0.0761277	ARHGAP20;HPSE
NACC1 18358816 ChIP-ChIP MESCs Mouse	1/769	0.879983	1	0	0	0.481626	0.0615769	PLD4
TCF3 18692474 ChIP-Seq MESCs Mouse	2/1351	0.887858	1	0	0	0.548291	0.0652159	C1QA;CLEC12A
SUZ12 18692474 ChIP-Seq MESCs Mouse	3/1909	0.899827	1	0	0	0.582038	0.0614355	P2RX5;DES;HPSE
CBX2 27304074 Chip-Seq ESCs Mouse	1/840	0.901739	1	0	0	0.440917	0.0456039	CTSC
SUZ12 18974828 ChIP-Seq MESCs Mouse	3/1934	0.904793	1	0	0	0.574515	0.0574799	P2RX5;HMHA1;THY1
STAT4 19710469 ChIP-ChIP TH1 Mouse	3/1939	0.905759	1	0	0	0.573033	0.0567198	P2RY12;PTGES2;THY1
BCL3 23251550 ChIP-Seq MUSCLE Mouse	1/858	0.906609	1	0	0	0.431667	0.0423225	ATP2A1
SOX17 20123909 ChIP-Seq XEN Mouse	3/1947	0.907288	1	0	0	0.570679	0.0555244	CCR5;LAIR1;CCR2
THAP11 20581084 ChIP-Seq MESCs Mouse	1/864	0.908179	1	0	0	0.428669	0.041287	RAB1B
EZH2 27304074 Chip-Seq ESCs Mouse	1/885	0.913472	1	0	0	0.418498	0.0378753	ORM3
RNF2 27304074 Chip-Seq ESCs Mouse	2/1467	0.914063	1	0	0	0.504936	0.0453712	DES;HPSE
NEUROD2 26341353 ChIP-Seq CORTEX Mouse	3/2000	0.916875	1	0	0	0.555556	0.0482134	CCL7;LY86;SRL
FOXO3 22982991 ChIP-Seq MACROPHAGES Mouse	3/2000	0.916875	1	0	0	0.555556	0.0482134	RAB1B;ALOX5AP;HPSE
MNX1 26342078 ChIP-Seq MIN6-4N Mouse	3/2000	0.916875	1	0	0	0.555556	0.0482134	DES;RAB1B;PPIF
NANOG 18555785 Chip-Seq ESCs Mouse	3/2000	0.916875	1	0	0	0.555556	0.0482134	PTPRC;FCER1G;CD48
TCFCP2L1 18555785 Chip-Seq ESCs Mouse	3/2000	0.916875	1	0	0	0.555556	0.0482134	PTPRC;FCER1G;CD48
PU.1 20513432 ChIP-Seq Bcells Mouse	3/2000	0.916875	1	0	0	0.555556	0.0482134	RHOT2;FCER1G;HMHA1
LDB1 21186366 ChIP-Seq BM-HSCs Mouse	3/2000	0.916875	1	0	0	0.555556	0.0482134	RHOT2;EMR1;SRL
LXR 22158963 ChIP-Seq LIVER Mouse	3/2000	0.916875	1	0	0	0.555556	0.0482134	PTGES2;ADRBK2;CD180
GATA1 22383799 ChIP-Seq G1ME Mouse	3/2000	0.916875	1	0	0	0.555556	0.0482134	FCER1G;CD180;PPIF
ETS1 22383799 ChIP-Seq G1ME Mouse	3/2000	0.916875	1	0	0	0.555556	0.0482134	CLEC4A3;ALOX5AP;CD209A
FLI1 26923725 Chip-Seq HEMOGENIC-ENDOTHELIUM Mouse	3/2000	0.916875	1	0	0	0.555556	0.0482134	RAB1B;LY86;KDELR3
CEBPB 26923725 Chip-Seq MACROPHAGESS Mouse	3/2000	0.916875	1	0	0	0.555556	0.0482134	RHOT2;KDELR3;CCR5
MYC 27129775 Chip-Seq CORNEA Mouse	3/2000	0.916875	1	0	0	0.555556	0.0482134	GNAO1;HMHA1;CCL2
SUZ12 27294783 Chip-Seq ESCs Mouse	3/2000	0.916875	1	0	0	0.555556	0.0482134	P2RX5;THY1;KDELR3
RARB 27405468 Chip-Seq BRAIN Mouse	3/2000	0.916875	1	0	0	0.555556	0.0482134	GNAO1;ACTN2;CTSS
SOX2 27498859 Chip-Seq STOMACH Mouse	3/2000	0.916875	1	0	0	0.555556	0.0482134	PPIF;CTSH;CCR5
SETDB1 19884255 ChIP-Seq MESCs Mouse	3/2020	0.920258	1	0	0	0.550055	0.0457102	CLEC12A;PTGES2;KDELR3
MTF2 20144788 ChIP-Seq MESCs Mouse	5/2981	0.920688	1	0	0	0.621218	0.0513339	P2RX5;ARHGAP20;DES;HPSE;KDELR3
KLF4 19030024 ChIP-ChIP MESCs Mouse	2/1502	0.920791	1	0	0	0.49317	0.0406976	FCGR1;GNAO1
NKX2-5 21415370 ChIP-Seq HL-1 Mouse	2/1507	0.921711	1	0	0	0.491533	0.0400714	RAB1B;SRL
MYB 21317192 ChIP-Seq ERMYB Mouse	1/923	0.922299	1	0	0	0.401268	0.0324569	ALOX5AP
GATA4 21415370 ChIP-Seq HL-1 Mouse	3/2039	0.923358	1	0	0	0.544929	0.0434517	CD180;PPIF;SRL
EZH2 23942234 ChIP-Seq MYOBLASTS AND MYOTUBES Mouse	1/935	0.924898	1	0	0	0.396118	0.0309256	HMHA1
CNOT3 19339689 ChIP-ChIP MESCs Mouse	2/1547	0.928728	1	0	0	0.478824	0.0354038	PTGES2;RAB1B
POU5F1 16518401 ChIP-PET MESCs Mouse	2/1550	0.92923	1	0	0	0.477897	0.035077	ALOX5AP;FYB
PPARG 20887899 ChIP-Seq 3T3-L1 Mouse	6/3565	0.936738	1	0	0	0.623344	0.0407363	C1QB;P2RX5;LYZ2;ALOX5AP;LY86;SRL
PAX6 23342162 ChIP-ChIP BETA-FORBRAIN-LENS Mouse	1/1001	0.93774	1	0	0	0.37	0.0237847	P2RX5
SALL4 18804426 ChIP-ChIP XEN Mouse	1/1005	0.938445	1	0	0	0.368528	0.0234131	FCER1G
EP300 21415370 ChIP-Seq HL-1 Mouse	1/1014	0.940002	1	0	0	0.365257	0.0225997	ACTN2
SMAD3 22036565 ChIP-Seq ESCs Mouse	1/1020	0.941019	1	0	0	0.363108	0.0220742	KDELR3
TCF7L2 21901280 ChIP-Seq H4IIE Rat	1/1023	0.941521	1	0	0	0.362043	0.0218164	LYZ2
SALL4 18804426 ChIP-ChIP MESCs Mouse	1/1062	0.947677	1	0	0	0.348748	0.0187422	CD180
KLF4 18358816 ChIP-ChIP MESCs Mouse	2/1700	0.95054	1	0	0	0.43573	0.0221023	PTGES2;HMHA1
SOX9 26525672 Chip-Seq HEART Mouse	2/1702	0.950779	1	0	0	0.435218	0.021967	CCL8;LY86
MYBL2 22936984 ChIP-ChIP MESCs Mouse	3/2250	0.951211	1	0	0	0.493827	0.0247011	PTGES2;KDELR3;CTSS
MYCN 18555785 ChIP-Seq MESCs Mouse	3/2261	0.952372	1	0	0	0.491425	0.0239812	GNAO1;PTGES2;PPIF
SMARCA4 20176728 ChIP-ChIP TSCs Mouse	1/1118	0.955419	1	0	0	0.331279	0.0151079	TYROBP
TP53 20018659 ChIP-ChIP R1E Mouse	1/1122	0.955927	1	0	0	0.330098	0.0148787	HPSE
STAT3 24763339 ChIP-Seq IMN-ESCs Mouse	2/1788	0.960082	1	0	0	0.414285	0.0168767	C1QA;LY86
REST 18959480 ChIP-ChIP MESCs Mouse	4/2868	0.961149	1	0	0	0.516556	0.0204692	FCGR1;GNAO1;C1QA;THY1
KLF4 18555785 ChIP-Seq MESCs Mouse	3/2444	0.968341	1	0	0	0.454628	0.0146258	GNAO1;PPIF;KDELR3
EKLF 21900194 ChIP-Seq ERYTHROCYTE Mouse	1/1239	0.96851	1	0	0	0.298927	0.00956462	HMHA1
PRDM14 21183938 ChIP-Seq MESCs Mouse	2/1944	0.972891	1	0	0	0.381039	0.0104722	LY86;SRL
NANOG 18692474 ChIP-Seq MESCs Mouse	4/3052	0.973713	1	0	0	0.485413	0.0129308	CLEC12A;ADRBK2;PPIF;FOLR2
SRY 25088423 ChIP-ChIP EMBRYONIC GONADS Mouse	4/3083	0.975422	1	0	0	0.480532	0.0119582	GNAO1;RHOT2;HMHA1;ATP2A1
SOX2 18692474 ChIP-Seq MEFs Mouse	2/1991	0.975915	1	0	0	0.372045	0.00907041	ALOX5AP;FOLR2
POU3F1 26484290 ChIP-Seq ESCss Mouse	2/2000	0.976456	1	0	0	0.37037	0.00882419	FCER1G;SRL
KLF5 20875108 ChIP-Seq MESCs Mouse	2/2000	0.976456	1	0	0	0.37037	0.00882419	ITGAM;CTSH
NELFA 20434984 ChIP-Seq ESCs Mouse	2/2000	0.976456	1	0	0	0.37037	0.00882419	RHOT2;RAB1B
SOX3 22085726 ChIP-Seq NPCs Mouse	2/2000	0.976456	1	0	0	0.37037	0.00882419	P2RX5;CD180
SOX11 22085726 ChIP-Seq ESNs Mouse	2/2000	0.976456	1	0	0	0.37037	0.00882419	C1QA;ITGAM
PPARA 22158963 ChIP-Seq LIVER Mouse	2/2000	0.976456	1	0	0	0.37037	0.00882419	FCER1G;CTSH
RXR 22158963 ChIP-Seq LIVER Mouse	2/2000	0.976456	1	0	0	0.37037	0.00882419	FCER1G;ORM3
SA1 22415368 ChIP-Seq MEFs Mouse	2/2000	0.976456	1	0	0	0.37037	0.00882419	CCL7;PTGES2
EZH2 27294783 Chip-Seq ESCs Mouse	2/2000	0.976456	1	0	0	0.37037	0.00882419	DES;KDELR3
RING1B 27294783 Chip-Seq NPCs Mouse	2/2000	0.976456	1	0	0	0.37037	0.00882419	CCL2;KDELR3
ZFP281 27345836 Chip-Seq ESCs Mouse	2/2000	0.976456	1	0	0	0.37037	0.00882419	FCGR1;KDELR3
DMRT1 23473982 ChIP-Seq TESTES Mouse	2/2072	0.980391	1	0	0	0.3575	0.00707993	GNAO1;LY86
TCFAP2C 20176728 ChIP-ChIP TROPHOBLAST STEM CELLS Mouse	3/2667	0.981103	1	0	0	0.416615	0.00794814	DES;ACTN2;KDELR3
SMARCD1 25818293 ChIP-Seq ESCs Mouse	2/2119	0.982613	1	0	0	0.349571	0.00613131	ITGAM;F13A1
MYC 19079543 ChIP-ChIP MESCs Mouse	1/1458	0.983311	1	0	0	0.254026	0.00427533	THY1
CCND1 20090754 ChIP-ChIP RETINA Mouse	2/2137	0.983399	1	0	0	0.346626	0.0058025	PTGES2;RAB1B
YY1 23942234 ChIP-Seq MYOBLASTS AND MYOTUBES Mouse	1/1466	0.983695	1	0	0	0.25264	0.00415312	RAB1B
ZFP42 18358816 ChIP-ChIP MESCs Mouse	1/1480	0.984348	1	0	0	0.25025	0.00394784	PTGES2
SOX2 18692474 ChIP-Seq MESCs Mouse	4/3319	0.985451	1	0	0	0.446364	0.00654187	ARHGAP20;CLEC12A;ALOX5AP;FOLR2
TCF3 18347094 ChIP-ChIP MESCs Mouse	2/2221	0.986641	1	0	0	0.333517	0.00448538	P2RY12;HMHA1
SRF 21415370 ChIP-Seq HL-1 Mouse	1/1634	0.990035	1	0	0	0.226665	0.00227014	RAB1B
NANOG 16518401 ChIP-PET MESCs Mouse	4/3520	0.990849	1	0	0	0.420875	0.00386929	FCGR1;GNAO1;RAB1B;FYB
WT1 20215353 ChIP-ChIP NEPHRON PROGENITOR Mouse	1/1663	0.990851	1	0	0	0.222712	0.00204705	DES
HOXB4 20404135 ChIP-ChIP EML Mouse	1/1824	0.99432	1	0	0	0.203054	0.00115663	PTPRC
KDM5B 21448134 ChIP-Seq MESCs Mouse	4/3724	0.994371	1	0	0	0.39782	0.0022458	MSR1;MRC1;CD209A;FYB
ZFX 18555785 ChIP-Seq MESCs Mouse	3/3249	0.99549	1	0	0	0.341986	0.00154574	RHOT2;RAB1B;PPIF
ASH2L 23239880 ChIP-Seq MESCs Mouse	3/3336	0.996396	1	0	0	0.333067	0.00120265	CD180;LY86;SRL
TCFCP2L1 18555785 ChIP-Seq MESCs Mouse	1/1987	0.996509	1	0	0	0.186397	0.000651774	HMHA1
NANOG 18692474 ChIP-Seq MEFs Mouse	1/1989	0.99653	1	0	0	0.186209	0.000647216	FOLR2
OLIG2 26023283 ChIP-Seq AINV15 Mouse	1/2000	0.996643	1	0	0	0.185185	0.000622719	ALOX5AP
MYC 18358816 ChIP-ChIP MESCs Mouse	3/3413	0.99705	1	0	0	0.325553	0.000961752	PTGES2;PPIF;HMHA1
EP300 20729851 ChIP-Seq FORBRAIN MIDBRAIN LIMB HEART Mouse	1/2093	0.997462	1	0	0	0.176957	0.000449599	DES
E2F1 18555785 ChIP-Seq MESCs Mouse	4/4172	0.998161	1	0	0	0.355101	0.000653741	RHOT2;ACTN2;RAB1B;PPIF
TEAD4 22529382 ChIP-Seq TROPHECTODERM Mouse	1/2293	0.998616	1	0	0	0.161522	0.000223634	MMP3
TRIM28 19339689 ChIP-ChIP MESCs Mouse	2/3072	0.998685	1	0	0	0.241127	0.000317376	PTGES2;HMHA1
CREB1 23762244 ChIP-Seq HIPPOCAMPUS Rat	1/2393	0.998981	1	0	0	0.154772	0.00015784	CD180
CREB1 20920259 ChIP-Seq GC1-SPG Mouse	1/3057	0.99987	1	0	0	0.121155	1.57587e-05	KDELR3
MYC 19030024 ChIP-ChIP MESCs Mouse	2/3868	0.999872	1	0	0	0.191505	2.45993e-05	PTGES2;PPIF
CREM 20920259 ChIP-Seq GC1-SPG Mouse	5/5776	0.999891	1	0	0	0.320611	3.48863e-05	GNAO1;ADRBK2;RAB1B;PPIF;KDELR3
TP53 23651856 ChIP-Seq MEFs Mouse	1/3193	0.999915	1	0	0	0.115994	9.88204e-06	HPSE

## Sheet: iW_Mod_II_TRRUST
Term	Overlap	P-value	Adjusted P-value	Old P-value	Old Adjusted P-value	Odds Ratio	Combined Score	Genes
SPI1 mouse	4/40	4.03493e-06	0.00230395	0	0	37.037	460.019	FCER1G;PTPRC;MRC1;PIRB
NFKB1 mouse	4/200	0.00207659	0.237147	0	0	7.40741	45.7558	ITGAM;MMP3;CCL2;PIRB
JUN mouse	3/131	0.00533922	0.435528	0	0	8.48176	44.3823	MSR1;MMP3;CCL2
FOXO1 mouse	2/49	0.0077583	0.492221	0	0	15.1172	73.4542	CCL2;CCR2
ETS1 mouse	2/59	0.0110955	0.575955	0	0	12.5549	56.5125	MMP3;CCL2
EGR1 mouse	2/71	0.0157864	0.751171	0	0	10.433	43.2823	PTGES2;CCL2
GTF2IRD1 mouse	1/6	0.0160929	0.70685	0	0	61.7284	254.9	CCL7
MYF6 mouse	1/8	0.0214005	0.718806	0	0	46.2963	177.979	DES
RUNX3 mouse	1/8	0.0214005	0.678872	0	0	46.2963	177.979	PIRB
MYF5 mouse	1/10	0.0266801	0.761716	0	0	37.037	134.216	DES
NFIC mouse	1/11	0.0293093	0.796935	0	0	33.67	118.85	CCL2
ELF1 mouse	1/12	0.0319316	0.759707	0	0	30.8642	106.301	FCER1G
AR mouse	1/13	0.034547	0.789053	0	0	28.49	95.8814	CCR2
FLI1 mouse	1/13	0.034547	0.758705	0	0	28.49	95.8814	CCL2
SP1 mouse	3/270	0.0364359	0.770553	0	0	4.11523	13.6305	PTGES2;MRC1;CCL2
MYOG mouse	1/14	0.0371554	0.757704	0	0	26.455	87.1071	DES
ETV4 mouse	1/15	0.0397569	0.756706	0	0	24.6914	79.629	MMP3
GTF2I mouse	1/16	0.0423515	0.780087	0	0	23.1481	73.1887	CCL7
RELA mouse	2/121	0.0423518	0.755715	0	0	6.12182	19.3556	MMP3;CCL2
GATA1 mouse	1/17	0.0449392	0.777584	0	0	21.7865	67.5914	FCER1G
RBPJ mouse	1/18	0.04752	0.798057	0	0	20.5761	62.6873	TYROBP
IRF8 mouse	1/23	0.060322	0.840094	0	0	16.1031	45.2183	C1QB
MEF2C mouse	1/28	0.072955	0.905593	0	0	13.2275	34.6285	DES
REL mouse	1/28	0.072955	0.886325	0	0	13.2275	34.6285	CCL2
LEF1 mouse	1/32	0.0829412	0.966519	0	0	11.5741	28.8151	CCL7
STAT1 mouse	1/34	0.0878947	1	0	0	10.8932	26.4882	FCGR1
SMAD3 mouse	1/49	0.124218	1	0	0	7.55858	15.7651	CCL2
MYOD1 mouse	1/50	0.126588	1	0	0	7.40741	15.3097	DES
CTNNB1 mouse	1/62	0.154547	1	0	0	5.97372	11.1545	CCL7

## Sheet: iW_Mod_III_ChEA2016
Term	Overlap	P-value	Adjusted P-value	Old P-value	Old Adjusted P-value	Odds Ratio	Combined Score	Genes
CEBPD 21427703 ChIP-Seq 3T3-L1 Mouse	12/1735	4.95073e-09	3.19322e-06	0	0	7.28045	139.229	POSTN;RCN1;VCAN;COL1A2;IGFBP3;MMP2;COL6A2;COL5A2;HAS2;FSTL1;ASPN;FBN1
SA1 22415368 ChIP-Seq MEFs Mouse	11/2000	3.43655e-07	0.000110829	0	0	5.78947	86.1684	COL1A1;POSTN;VCAN;COL1A2;COL5A1;IGFBP3;COL6A2;COL5A2;COL6A1;HAS2;FSTL1
ESR1 22446102 ChIP-Seq UTERUS Mouse	8/1916	0.000200753	0.0258971	0	0	4.39512	37.4176	POSTN;RCN1;LUM;IGFBP3;COL6A2;COL6A1;COL6A3;FSTL1
SMC1 22415368 ChIP-Seq MEFs Mouse	8/2000	0.000270855	0.0291169	0	0	4.21053	34.585	COL1A1;VCAN;COL1A2;COL5A1;IGFBP3;COL5A2;HAS2;FSTL1
PPARD 23176727 ChIP-Seq KERATINOCYTES Mouse	3/194	0.000776531	0.0556514	0	0	16.2778	116.56	COL1A1;POSTN;COL6A2
SMC3 22415368 ChIP-Seq MEFs Mouse	7/2000	0.00168595	0.0836489	0	0	3.68421	23.5253	COL1A1;POSTN;VCAN;IGFBP3;COL6A2;COL5A2;COL6A1
RUNX2 24764292 ChIP-Seq MC3T3 Mouse	7/2000	0.00168595	0.108744	0	0	3.68421	23.5253	COL1A1;POSTN;COL1A2;COL5A1;LUM;MMP2;COL6A2
NRF2 20460467 ChIP-Seq MEFs Mouse	5/1055	0.00252936	0.108763	0	0	4.98878	29.8318	VCAN;COL1A2;COL5A1;IGFBP3;HAS2
NFE2L2 20460467 ChIP-Seq MEFs Mouse	5/1055	0.00252936	0.116531	0	0	4.98878	29.8318	VCAN;COL1A2;COL5A1;IGFBP3;HAS2
RARG 19884340 ChIP-ChIP MEFs Mouse	3/390	0.00565297	0.21448	0	0	8.09717	41.9075	COL1A1;MMP2;FSTL1
PBX 27287812 Chip-Seq EMBYONIC-LIMB Mouse	6/2000	0.00855981	0.212349	0	0	3.15789	15.0337	POSTN;VCAN;COL1A2;IGFBP3;FSTL1;FBN1
FLI1 21867929 ChIP-Seq TH2 Mouse	6/2000	0.00855981	0.220843	0	0	3.15789	15.0337	COL1A1;VCAN;LUM;IGFBP3;COL6A2;COL6A1
TAL1 21186366 ChIP-Seq BM-HSCs Mouse	6/2000	0.00855981	0.230045	0	0	3.15789	15.0337	COL1A1;VCAN;LUM;IGFBP3;COL6A2;COL6A1
NANOG 18555785 Chip-Seq ESCs Mouse	6/2000	0.00855981	0.240047	0	0	3.15789	15.0337	POSTN;RCN1;COL1A2;COL5A1;COL5A2;FBN1
CEBPB 21427703 ChIP-Seq 3T3-L1 Mouse	6/2000	0.00855981	0.262909	0	0	3.15789	15.0337	POSTN;VCAN;COL5A1;IGFBP3;MMP2;COL6A2
WT1 20215353 ChIP-ChIP NEPHRON PROGENITOR Mouse	5/1663	0.0171209	0.394391	0	0	3.16486	12.8729	RCN1;COL1A2;COL5A1;HAS2;B4GALT6
SOX9 26525672 Chip-Seq HEART Mouse	5/1702	0.0187776	0.417641	0	0	3.09234	12.2923	COL1A1;POSTN;HAS2;FSTL1;FBN1
PPARG 20176806 ChIP-Seq 3T3-L1 Mouse	5/1807	0.023772	0.464634	0	0	2.91265	10.8911	COL5A1;COL6A2;COL6A1;HAS2;FSTL1
SUZ12 18974828 ChIP-Seq MESCs Mouse	5/1934	0.0309111	0.586402	0	0	2.72138	9.46128	VCAN;COL5A1;IGFBP3;CHRDL1;FBN1
ZFP281 27345836 Chip-Seq ESCs Mouse	5/2000	0.0351207	0.435632	0	0	2.63158	8.81306	COL1A1;VCAN;COL6A2;HAS2;B4GALT6
TAL1 26923725 Chip-Seq HPCs Mouse	5/2000	0.0351207	0.462303	0	0	2.63158	8.81306	VCAN;COL5A1;LUM;COL5A2;B4GALT6
EBF1 22473956 ChIP-Seq BONE MARROW Mouse	5/2000	0.0351207	0.471934	0	0	2.63158	8.81306	POSTN;RCN1;COL5A1;COL5A2;FBN1
SOX6 21985497 ChIP-Seq MYOTUBES Mouse	5/2000	0.0351207	0.481976	0	0	2.63158	8.81306	LUM;IGFBP3;COL6A2;COL5A2;COL6A1
FLI1 21867929 ChIP-Seq CD8 Mouse	5/2000	0.0351207	0.492453	0	0	2.63158	8.81306	COL1A1;COL5A1;COL6A2;HAS2;FBN1
NFI 21473784 ChIP-Seq ESCs Mouse	5/2000	0.0351207	0.503397	0	0	2.63158	8.81306	COL1A1;POSTN;RCN1;COL1A2;COL5A1
GATA2 21186366 ChIP-Seq BM-HSCs Mouse	5/2000	0.0351207	0.514838	0	0	2.63158	8.81306	COL1A1;LUM;IGFBP3;COL6A2;COL6A1
CRX 20693478 ChIP-Seq RETINA Mouse	5/2000	0.0351207	0.52681	0	0	2.63158	8.81306	LUM;IGFBP3;COL6A2;COL5A2;COL6A1
LUZP1 20508642 ChIP-Seq ESCs Mouse	5/2000	0.0351207	0.539354	0	0	2.63158	8.81306	COL1A1;LUM;IGFBP3;COL6A2;COL6A1
SUZ12 18555785 Chip-Seq ESCs Mouse	5/2000	0.0351207	0.552509	0	0	2.63158	8.81306	POSTN;RCN1;COL5A1;COL5A2;FBN1
CMYC 18555785 Chip-Seq ESCs Mouse	5/2000	0.0351207	0.566321	0	0	2.63158	8.81306	POSTN;RCN1;COL5A1;COL5A2;FBN1
TCFCP2L1 18555785 Chip-Seq ESCs Mouse	5/2000	0.0351207	0.580842	0	0	2.63158	8.81306	POSTN;RCN1;COL5A1;COL5A2;FBN1
MEIS1 26253404 ChIP-Seq OPTIC CUPS Mouse	5/2000	0.0351207	0.596128	0	0	2.63158	8.81306	POSTN;VCAN;COL1A2;ASPN;FBN1
OLIG2 23332759 ChIP-Seq OLIGODENDROCYTES Mouse	5/2040	0.0378438	0.443804	0	0	2.57998	8.4476	POSTN;RCN1;COL5A2;HAS2;B4GALT6
PPARG 20887899 ChIP-Seq 3T3-L1 Mouse	7/3565	0.0391011	0.450361	0	0	2.06688	6.7	RCN1;COL1A2;COL5A1;COL6A2;COL5A2;COL6A1;FSTL1
EP300 20729851 ChIP-Seq FORBRAIN MIDBRAIN LIMB HEART Mouse	5/2093	0.0416554	0.463237	0	0	2.51465	7.99237	COL1A1;VCAN;COL5A2;COL6A1;HAS2
RNF2 27304074 Chip-Seq ESCs Mouse	4/1467	0.0460331	0.503243	0	0	2.87016	8.83549	VCAN;COL5A1;IGFBP3;FBN1
ISL1 27105846 Chip-Seq CPCs Mouse	4/1576	0.0573806	0.578289	0	0	2.67165	7.63572	VCAN;COL1A2;HAS2;FBN1
SALL4 18804426 ChIP-ChIP XEN Mouse	3/1005	0.0672598	0.667424	0	0	3.14218	8.48136	RCN1;COL1A2;B4GALT6
EP300 21415370 ChIP-Seq HL-1 Mouse	3/1014	0.0687147	0.67153	0	0	3.11429	8.33943	IGFBP3;COL5A2;FSTL1
GF1B 26923725 Chip-Seq HPCs Mouse	4/1676	0.0690519	0.654977	0	0	2.51225	6.71498	VCAN;COL5A1;MMP2;HAS2
CEBPD 23245923 ChIP-Seq MEFs Mouse	2/504	0.0817508	0.753275	0	0	4.17711	10.4598	COL1A2;HAS2
LMO2 26923725 Chip-Seq HEMANGIOBLAST Mouse	4/1822	0.0882265	0.801494	0	0	2.31094	5.6106	COL5A1;HAS2;B4GALT6;FSTL1
SOX2 21211035 ChIP-Seq LN229 Gbm	6/3420	0.0910721	0.804678	0	0	1.84672	4.42494	POSTN;RCN1;COL1A2;COL5A1;IGFBP3;HAS2
SUZ12 20075857 ChIP-Seq MESCs Mouse	7/4356	0.098859	0.850188	0	0	1.69156	3.91436	VCAN;COL5A1;IGFBP3;HAS2;CHRDL1;FSTL1;FBN1
SOX9 26525672 Chip-Seq Limbbuds Mouse	3/1230	0.107886	0.89213	0	0	2.56739	5.71678	COL1A1;LUM;COL5A2
PU1 27457419 Chip-Seq LIVER Mouse	4/2000	0.114901	0.67992	0	0	2.10526	4.55512	RCN1;COL5A1;COL5A2;FBN1
RING1B 27294783 Chip-Seq NPCs Mouse	4/2000	0.114901	0.686215	0	0	2.10526	4.55512	IGFBP3;HAS2;FSTL1;FBN1
RING1B 27294783 Chip-Seq ESCs Mouse	4/2000	0.114901	0.692629	0	0	2.10526	4.55512	VCAN;IGFBP3;HAS2;FBN1
PU 27001747 Chip-Seq BMDM Mouse	4/2000	0.114901	0.705822	0	0	2.10526	4.55512	COL1A1;VCAN;B4GALT6;ASPN
LMO2 26923725 Chip-Seq HEMOGENIC-ENDOTHELIUM Mouse	4/2000	0.114901	0.712608	0	0	2.10526	4.55512	VCAN;HAS2;B4GALT6;FSTL1
EBF1 22473956 ChIP-Seq LYMPHODE Mouse	4/2000	0.114901	0.741113	0	0	2.10526	4.55512	POSTN;RCN1;COL5A1;COL5A2
P53 22387025 ChIP-Seq ESCs Mouse	4/2000	0.114901	0.748599	0	0	2.10526	4.55512	RCN1;COL5A1;COL5A2;FBN1
SOX2 22085726 ChIP-Seq NPCs Mouse	4/2000	0.114901	0.764034	0	0	2.10526	4.55512	RCN1;VCAN;COL5A1;LUM
OCT4 21477851 ChIP-Seq ESCs Mouse	4/2000	0.114901	0.788418	0	0	2.10526	4.55512	IGFBP3;COL6A2;COL5A2;COL6A1
DPY 21335234 ChIP-Seq ESCs Mouse	4/2000	0.114901	0.796895	0	0	2.10526	4.55512	COL1A1;IGFBP3;COL6A2;HAS2
P300 18555785 Chip-Seq ESCs Mouse	4/2000	0.114901	0.805557	0	0	2.10526	4.55512	RCN1;COL5A1;COL5A2;FBN1
NMYC 18555785 Chip-Seq ESCs Mouse	4/2000	0.114901	0.81441	0	0	2.10526	4.55512	RCN1;COL5A1;COL5A2;FBN1
ESRRB 18555785 Chip-Seq ESCs Mouse	4/2000	0.114901	0.823459	0	0	2.10526	4.55512	RCN1;COL5A1;COL5A2;FBN1
KLF4 18555785 Chip-Seq ESCs Mouse	4/2000	0.114901	0.832711	0	0	2.10526	4.55512	RCN1;COL5A1;COL5A2;FBN1
STAT3 18555785 Chip-Seq ESCs Mouse	4/2000	0.114901	0.842174	0	0	2.10526	4.55512	RCN1;COL5A1;COL5A2;FBN1
CTCF 18555785 Chip-Seq ESCs Mouse	4/2000	0.114901	0.851854	0	0	2.10526	4.55512	POSTN;RCN1;COL5A2;FBN1
E2F1 18555785 Chip-Seq ESCs Mouse	4/2000	0.114901	0.861759	0	0	2.10526	4.55512	RCN1;COL5A1;COL5A2;FBN1
SOX2 18555785 Chip-Seq ESCs Mouse	4/2000	0.114901	0.871897	0	0	2.10526	4.55512	RCN1;COL5A1;COL5A2;FBN1
OCT4 18555785 Chip-Seq ESCs Mouse	4/2000	0.114901	0.882277	0	0	2.10526	4.55512	RCN1;COL5A1;COL5A2;FBN1
MNX1 26342078 ChIP-Seq MIN6-4N Mouse	4/2000	0.114901	0.892907	0	0	2.10526	4.55512	COL1A1;IGFBP3;COL6A2;COL6A1
OLIG2 26023283 ChIP-Seq AINV15 Mouse	4/2000	0.114901	0.914954	0	0	2.10526	4.55512	COL1A1;IGFBP3;COL5A2;HAS2
ZFP281 18757296 ChIP-ChIP E14 Mouse	4/2004	0.115541	0.677488	0	0	2.10106	4.53437	COL1A1;COL5A1;COL6A2;HAS2
EZH2 18974828 ChIP-Seq MESCs Mouse	3/1302	0.122614	0.699875	0	0	2.42542	5.09026	VCAN;HAS2;FBN1
RNF2 18974828 ChIP-Seq MESCs Mouse	3/1302	0.122614	0.706124	0	0	2.42542	5.09026	VCAN;HAS2;FBN1
SMARCD1 25818293 ChIP-Seq ESCs Mouse	4/2119	0.134633	0.76174	0	0	1.98703	3.98441	MMP2;COL6A3;HAS2;B4GALT6
TCF3 18467660 ChIP-ChIP MESCs Mouse	3/1388	0.141172	0.784963	0	0	2.27514	4.45422	RCN1;IGFBP3;B4GALT6
TAL1 26923725 Chip-Seq HEMANGIOBLAST Mouse	3/1413	0.14675	0.802149	0	0	2.23489	4.28881	COL5A1;HAS2;FSTL1
TCF3 18692474 ChIP-Seq MEFs Mouse	2/745	0.156435	0.847903	0	0	2.82586	5.24229	RCN1;B4GALT6
SRY 25088423 ChIP-ChIP EMBRYONIC GONADS Mouse	5/3083	0.15716	0.844735	0	0	1.70715	3.15908	COL1A1;COL5A1;COL6A2;ASPN;FBN1
NACC1 18358816 ChIP-ChIP MESCs Mouse	2/769	0.164499	0.869687	0	0	2.73766	4.94108	B4GALT6;FSTL1
KLF4 19030024 ChIP-ChIP MESCs Mouse	3/1502	0.167223	0.876902	0	0	2.10246	3.76009	RCN1;COL6A1;HAS2
NKX2-5 21415370 ChIP-Seq HL-1 Mouse	3/1507	0.1684	0.875953	0	0	2.09548	3.73292	RCN1;FSTL1;ASPN
SOX2 18358816 ChIP-ChIP MESCs Mouse	2/785	0.16992	0.876789	0	0	2.68186	4.7534	RCN1;B4GALT6
HOXD13 18407260 ChIP-ChIP DEVELOPING-LIMBS Mouse	1/196	0.170724	0.873946	0	0	5.37057	9.49358	FBN1
CEBPB 20176806 ChIP-Seq THIOMACROPHAGE Mouse	3/1588	0.187834	0.953961	0	0	1.9886	3.32533	COL1A1;RCN1;B4GALT6
EZH2 27304074 Chip-Seq ESCs Mouse	2/885	0.204492	1	0	0	2.37883	3.77574	CHRDL1;FBN1
SMARCA4 23332759 ChIP-Seq OLIGODENDROCYTES Mouse	4/2522	0.211172	1	0	0	1.66952	2.59624	POSTN;IGFBP3;COL5A2;HAS2
NR3C1 23031785 ChIP-Seq PC12 Mouse	2/918	0.216109	1	0	0	2.29331	3.5133	RCN1;FSTL1
MYB 21317192 ChIP-Seq ERMYB Mouse	2/923	0.217876	1	0	0	2.28089	3.47569	VCAN;B4GALT6
EZH2 23942234 ChIP-Seq MYOBLASTS AND MYOTUBES Mouse	2/935	0.222124	1	0	0	2.25162	3.3876	COL5A1;COL6A3
STAT3 19079543 ChIP-ChIP MESCs Mouse	2/948	0.226736	1	0	0	2.22074	3.29551	POSTN;HAS2
ETV2 25802403 ChIP-Seq MESCs Mouse	2/1000	0.245274	1	0	0	2.10526	2.95869	RCN1;FBN1
PAX6 23342162 ChIP-ChIP BETA-FORBRAIN-LENS Mouse	2/1001	0.245632	1	0	0	2.10316	2.95267	COL1A1;RCN1
SMAD3 22036565 ChIP-Seq ESCs Mouse	2/1020	0.252434	1	0	0	2.06398	2.84129	VCAN;B4GALT6
SUZ12 18555785 ChIP-Seq MESCs Mouse	2/1058	0.26607	1	0	0	1.98985	2.63456	IGFBP3;FBN1
SALL4 18804426 ChIP-ChIP MESCs Mouse	2/1062	0.267507	1	0	0	1.98236	2.61396	RCN1;IGFBP3
TBX3 20139965 ChIP-Seq MESCs Mouse	2/1068	0.269663	1	0	0	1.97122	2.58345	MMP2;CHRDL1
TBX3 20139965 ChIP-Seq ESCs Mouse	2/1070	0.270382	1	0	0	1.96754	2.57338	MMP2;CHRDL1
CEBPB 26923725 Chip-Seq MESODERM Mouse	2/1079	0.273617	1	0	0	1.95112	2.52871	COL6A2;HAS2
ZFP57 27257070 Chip-Seq ESCs Mouse	2/1088	0.276853	1	0	0	1.93498	2.48504	VCAN;CHRDL1
NANOG 18700969 ChIP-ChIP MESCs Mouse	1/344	0.280927	1	0	0	3.05998	3.88513	RCN1
JARID2 20064375 ChIP-Seq MESCs Mouse	2/1117	0.287283	1	0	0	1.88475	2.35082	HAS2;FBN1
TP53 20018659 ChIP-ChIP R1E Mouse	2/1122	0.289081	1	0	0	1.87635	2.32864	MMP2;FBN1
SOX2 18692474 ChIP-Seq MEFs Mouse	3/1991	0.292104	1	0	0	1.58608	1.95191	RCN1;B4GALT6;FSTL1
FOXO1 25302145 ChIP-Seq T-LYMPHOCYTE Mouse	3/2000	0.294527	1	0	0	1.57895	1.93008	COL1A1;VCAN;COL1A2
NEUROD2 26341353 ChIP-Seq CORTEX Mouse	3/2000	0.294527	1	0	0	1.57895	1.93008	COL5A1;MMP2;COL6A1
SMAD1 18555785 Chip-Seq ESCs Mouse	3/2000	0.294527	1	0	0	1.57895	1.93008	RCN1;COL5A2;FBN1
ZFX 18555785 Chip-Seq ESCs Mouse	3/2000	0.294527	1	0	0	1.57895	1.93008	RCN1;COL5A2;FBN1
CEBPA 20513432 ChIP-Seq MACROPHAGES Mouse	3/2000	0.294527	1	0	0	1.57895	1.93008	COL1A1;FSTL1;ASPN
CDX2 21402776 ChIP-Seq INTESTINAL-VILLUS Mouse	3/2000	0.294527	1	0	0	1.57895	1.93008	COL6A2;COL5A2;COL6A1
CTCF 26484167 Chip-Seq Bcells Mouse	3/2000	0.294527	1	0	0	1.57895	1.93008	COL1A1;IGFBP3;COL6A1
CEBPB 26923725 Chip-Seq HEMOGENIC-ENDOTHELIUM Mouse	3/2000	0.294527	1	0	0	1.57895	1.93008	VCAN;HAS2;FBN1
SUZ12 27294783 Chip-Seq ESCs Mouse	3/2000	0.294527	1	0	0	1.57895	1.93008	VCAN;IGFBP3;HAS2
EZH2 27294783 Chip-Seq ESCs Mouse	3/2000	0.294527	1	0	0	1.57895	1.93008	COL5A1;IGFBP3;HAS2
KLF1 20508144 ChIP-Seq FETAL-LIVER-ERYTHROID Mouse	2/1144	0.296993	1	0	0	1.84026	2.23417	COL5A2;HAS2
RAD21 21589869 ChIP-Seq MESCs Mouse	3/2036	0.304246	1	0	0	1.55103	1.8456	COL1A1;COL1A2;IGFBP3
MTF2 20144788 ChIP-Seq MESCs Mouse	4/2981	0.311476	1	0	0	1.41245	1.64753	VCAN;COL5A1;IGFBP3;FBN1
FLI1 27457419 Chip-Seq LIVER Mouse	1/393	0.314247	1	0	0	2.67845	3.10051	COL5A2
MEIS1 26923725 Chip-Seq HEMOGENIC-ENDOTHELIUM Mouse	2/1196	0.315667	1	0	0	1.76025	2.02969	COL5A1;IGFBP3
KLF4 25985364 ChIP-Seq ATHEROSCLEROSIS LESION Mouse	2/1211	0.321044	1	0	0	1.73845	1.97519	RCN1;FSTL1
NANOG 18358816 ChIP-ChIP MESCs Mouse	2/1232	0.32856	1	0	0	1.70882	1.90198	RCN1;HAS2
PCGF2 27294783 Chip-Seq NPCs Mouse	1/451	0.351797	1	0	0	2.33399	2.43833	COL5A2
TCF3 18347094 ChIP-ChIP MESCs Mouse	3/2221	0.354557	1	0	0	1.42183	1.47428	RCN1;B4GALT6;FSTL1
TP53 23651856 ChIP-Seq MEFs Mouse	4/3193	0.360344	1	0	0	1.31867	1.34596	COL1A1;COL5A1;MMP2;COL5A2
TCF3 18692474 ChIP-Seq MESCs Mouse	2/1351	0.370806	1	0	0	1.5583	1.54595	RCN1;B4GALT6
TEAD4 22529382 ChIP-Seq TROPHECTODERM Mouse	3/2293	0.374184	1	0	0	1.37719	1.35379	COL5A2;FSTL1;FBN1
EZH2 27294783 Chip-Seq NPCs Mouse	2/1374	0.378884	1	0	0	1.53221	1.48705	COL5A2;COL6A1
SOX2 18555785 ChIP-Seq MESCs Mouse	1/497	0.380184	1	0	0	2.11797	2.04829	B4GALT6
SOX9 24532713 ChIP-Seq HFSC Mouse	2/1384	0.382385	1	0	0	1.52114	1.46232	POSTN;COL5A1
YAP1 20516196 ChIP-Seq MESCs Mouse	3/2329	0.383984	1	0	0	1.3559	1.29781	IGFBP3;HAS2;CHRDL1
PCGF2 27294783 Chip-Seq ESCs Mouse	1/512	0.389183	1	0	0	2.05592	1.94018	COL5A2
RCOR1 19997604 ChIP-ChIP NEURONS Mouse	3/2378	0.397295	1	0	0	1.32796	1.22581	LUM;IGFBP3;COL5A2
GF1 26923725 Chip-Seq HPCs Mouse	2/1432	0.399097	1	0	0	1.47016	1.35041	COL5A1;FSTL1
NANOG 18555785 ChIP-Seq MESCs Mouse	1/542	0.406811	1	0	0	1.94212	1.74676	RCN1
MYC 19079543 ChIP-ChIP MESCs Mouse	2/1458	0.408077	1	0	0	1.44394	1.2942	POSTN;HAS2
YY1 23942234 ChIP-Seq MYOBLASTS AND MYOTUBES Mouse	2/1466	0.41083	1	0	0	1.43606	1.27748	VCAN;LUM
KLF4 18555785 ChIP-Seq MESCs Mouse	3/2444	0.415153	1	0	0	1.2921	1.1359	RCN1;COL5A1;COL6A2
POU5F1 26923725 Chip-Seq MESODERM Mouse	1/559	0.416586	1	0	0	1.88306	1.64893	IGFBP3
TEAD4 26923725 Chip-Seq HEMANGIOBLAST Mouse	1/559	0.416586	1	0	0	1.88306	1.64893	IGFBP3
NFIB 24661679 ChIP-Seq LUNG Mouse	1/573	0.42452	1	0	0	1.83705	1.57398	CHRDL1
SMAD1 18555785 ChIP-Seq MESCs Mouse	1/610	0.445001	1	0	0	1.72563	1.3972	HAS2
CTCF 18555785 ChIP-Seq MESCs Mouse	2/1568	0.445445	1	0	0	1.34264	1.08577	IGFBP3;COL6A2
BMI1 19503595 ChIP-Seq MEFsC Mouse	1/661	0.472102	1	0	0	1.59248	1.19525	VCAN
NR0B1 18358816 ChIP-ChIP MESCs Mouse	2/1691	0.485861	1	0	0	1.24498	0.898669	RCN1;B4GALT6
GATA2 20887958 ChIP-Seq HPC-7 Mouse	2/1708	0.491321	1	0	0	1.23259	0.875948	COL5A1;FSTL1
STAT3 24763339 ChIP-Seq IMN-ESCs Mouse	2/1788	0.516584	1	0	0	1.17744	0.777719	COL1A1;IGFBP3
LYL1 20887958 ChIP-Seq HPC-7 Mouse	1/752	0.517372	1	0	0	1.39978	0.922442	COL5A1
POU5F1 18358816 ChIP-ChIP MESCs Mouse	1/753	0.517849	1	0	0	1.39792	0.91993	HAS2
GATA1 19941827 ChIP-Seq MEL Mouse	2/1834	0.530776	1	0	0	1.14791	0.727103	COL5A1;B4GALT6
ASXL1 24218140 ChIP-Seq BMDM Mouse	1/807	0.542923	1	0	0	1.30438	0.796696	RCN1
NANOG 18347094 ChIP-ChIP MESCs Mouse	2/1908	0.553072	1	0	0	1.10339	0.6535	RCN1;FSTL1
EED 16625203 ChIP-ChIP MESCs Mouse	1/830	0.553224	1	0	0	1.26823	0.750783	FBN1
CBX2 27304074 Chip-Seq ESCs Mouse	1/840	0.557633	1	0	0	1.25313	0.731897	CHRDL1
PRDM14 21183938 ChIP-Seq MESCs Mouse	2/1944	0.563676	1	0	0	1.08295	0.620832	VCAN;IGFBP3
MECOM 23826213 ChIP-Seq KASUMI Mouse	2/1951	0.565719	1	0	0	1.07907	0.6147	RCN1;VCAN
RUNX1 26923725 Chip-Seq HPCs Mouse	1/859	0.565898	1	0	0	1.22542	0.69768	MMP2
SOX2 19030024 ChIP-ChIP MESCs Mouse	1/863	0.567619	1	0	0	1.21974	0.690742	RCN1
SUZ12 27294783 Chip-Seq NPCs Mouse	1/880	0.574862	1	0	0	1.19617	0.662231	COL5A2
NANOG 18692474 ChIP-Seq MEFs Mouse	2/1989	0.576703	1	0	0	1.05845	0.582603	RCN1;B4GALT6
TET1 21490601 ChIP-Seq MESCs Mouse	2/1994	0.578134	1	0	0	1.0558	0.578524	COL5A1;MMP2
STAT3 18555785 ChIP-Seq MESCs Mouse	2/1997	0.578992	1	0	0	1.05421	0.576093	IGFBP3;B4GALT6
PU.1 20513432 ChIP-Seq MACROPHAGES Mouse	2/2000	0.579848	1	0	0	1.05263	0.573673	COL1A1;ASPN
CEBPB 20513432 ChIP-Seq MACROPHAGES Mouse	2/2000	0.579848	1	0	0	1.05263	0.573673	COL1A1;ASPN
JARID1B-DAIN 22020125 ChIP-Seq ESCs Mouse	2/2000	0.579848	1	0	0	1.05263	0.573673	IGFBP3;FSTL1
SOX3 22085726 ChIP-Seq NPCs Mouse	2/2000	0.579848	1	0	0	1.05263	0.573673	COL1A1;COL6A1
SOX3 22085726 ChIP-Seq MUSCLE Mouse	2/2000	0.579848	1	0	0	1.05263	0.573673	VCAN;HAS2
GATA2 22383799 ChIP-Seq G1ME Mouse	2/2000	0.579848	1	0	0	1.05263	0.573673	RCN1;B4GALT6
ETS1 22383799 ChIP-Seq G1ME Mouse	2/2000	0.579848	1	0	0	1.05263	0.573673	ASPN;FBN1
FLI1 26923725 Chip-Seq HEMOGENIC-ENDOTHELIUM Mouse	2/2000	0.579848	1	0	0	1.05263	0.573673	COL1A2;MMP2
SPI1 26923725 Chip-Seq MACROPHAGESS Mouse	2/2000	0.579848	1	0	0	1.05263	0.573673	COL5A1;MMP2
IRF8 27001747 Chip-Seq BMDM Mouse	2/2000	0.579848	1	0	0	1.05263	0.573673	MMP2;B4GALT6
BRD4 27068464 Chip-Seq AML-cells Mouse	2/2000	0.579848	1	0	0	1.05263	0.573673	VCAN;COL5A1
E2F1 18555785 ChIP-Seq MESCs Mouse	4/4172	0.581877	1	0	0	1.00923	0.546496	RCN1;IGFBP3;B4GALT6;FSTL1
SETDB1 19884255 ChIP-Seq MESCs Mouse	2/2020	0.585528	1	0	0	1.04221	0.557834	COL1A1;IGFBP3
PHC1 16625203 ChIP-ChIP MESCs Mouse	1/922	0.592267	1	0	0	1.14168	0.59801	FBN1
POU5F1 18347094 ChIP-ChIP MESCs Mouse	2/2109	0.610182	1	0	0	0.998228	0.493123	RCN1;FSTL1
NFE2 27457419 Chip-Seq LIVER Mouse	1/972	0.612108	1	0	0	1.08295	0.531564	COL5A2
CCND1 20090754 ChIP-ChIP RETINA Mouse	2/2137	0.617727	1	0	0	0.985149	0.474554	COL1A2;HAS2
IRF4 20064451 ChIP-Seq CD4+T Mouse	1/1000	0.622815	1	0	0	1.05263	0.498426	ASPN
TCF7L2 21901280 ChIP-Seq H4IIE Rat	1/1023	0.631401	1	0	0	1.02897	0.473133	B4GALT6
SOX2 18692474 ChIP-Seq MESCs Mouse	3/3319	0.632627	1	0	0	0.95146	0.435649	RCN1;B4GALT6;FSTL1
RNF2 27304074 Chip-Seq NSC Mouse	1/1052	0.641962	1	0	0	1.0006	0.443492	HAS2
BMI1 23680149 ChIP-Seq NPCS Mouse	1/1056	0.643396	1	0	0	0.99681	0.439588	HAS2
MYBL2 22936984 ChIP-ChIP MESCs Mouse	2/2250	0.647144	1	0	0	0.935673	0.407192	HAS2;B4GALT6
SUZ12 18692474 ChIP-Seq MEFs Mouse	1/1135	0.670628	1	0	0	0.927429	0.370546	FBN1
SETDB1 19884257 ChIP-Seq MESCs Mouse	2/2353	0.672513	1	0	0	0.894714	0.354964	COL1A1;MMP2
HSF1 23293686 ChIP-Seq STHDH STRIATAL Mouse	1/1156	0.677528	1	0	0	0.910581	0.354493	COL6A3
STAT5 23275557 ChIP-Seq MAMMARY-EPITHELIUM Mouse	1/1197	0.690607	1	0	0	0.879391	0.325537	ASPN
RNF2 16625203 ChIP-ChIP MESCs Mouse	1/1219	0.697416	1	0	0	0.863521	0.311189	FBN1
JARID2 20075857 ChIP-Seq MESCs Mouse	1/1258	0.709139	1	0	0	0.83675	0.287594	FBN1
SUZ12 16625203 ChIP-ChIP MESCs Mouse	1/1270	0.712659	1	0	0	0.828844	0.280772	FBN1
Nerf2 26677805 Chip-Seq MACROPHAGESS Mouse	1/1331	0.729936	1	0	0	0.790858	0.248961	B4GALT6
PPARG 20176806 ChIP-Seq MACROPHAGES Mouse	1/1408	0.750341	1	0	0	0.747608	0.214733	VCAN
ZFP42 18358816 ChIP-ChIP MESCs Mouse	1/1480	0.768093	1	0	0	0.711238	0.187656	COL1A2
CNOT3 19339689 ChIP-ChIP MESCs Mouse	1/1547	0.783532	1	0	0	0.680434	0.165987	FSTL1
POU5F1 16518401 ChIP-PET MESCs Mouse	1/1550	0.7842	1	0	0	0.679117	0.165087	IGFBP3
SPI1 20176806 ChIP-Seq THIOMACROPHAGE Mouse	1/1654	0.806187	1	0	0	0.636416	0.137109	ASPN
NANOG 18692474 ChIP-Seq MESCs Mouse	2/3052	0.809917	1	0	0	0.689798	0.145426	RCN1;B4GALT6
CREB1 20920259 ChIP-Seq GC1-SPG Mouse	2/3057	0.810697	1	0	0	0.68867	0.144525	COL5A1;HAS2
TRIM28 19339689 ChIP-ChIP MESCs Mouse	2/3072	0.813022	1	0	0	0.685307	0.141857	RCN1;IGFBP3
KLF4 18358816 ChIP-ChIP MESCs Mouse	1/1700	0.815219	1	0	0	0.619195	0.126501	RCN1
ZFX 18555785 ChIP-Seq MESCs Mouse	2/3249	0.838719	1	0	0	0.647973	0.113965	RCN1;B4GALT6
TET1 21451524 ChIP-Seq MESCs Mouse	1/1839	0.84015	1	0	0	0.572393	0.0996965	COL1A2
TAL1 20566737 ChIP-Seq PRIMARY FETAL LIVER ERYTHROID Mouse	1/1875	0.846067	1	0	0	0.561404	0.0938423	VCAN
ASH2L 23239880 ChIP-Seq MESCs Mouse	2/3336	0.850225	1	0	0	0.631074	0.102394	RCN1;VCAN
SOX9 25088423 ChIP-ChIP EMBRYONIC GONADS Mouse	1/1903	0.850525	1	0	0	0.553143	0.0895546	COL1A2
SUZ12 18692474 ChIP-Seq MESCs Mouse	1/1909	0.851464	1	0	0	0.551405	0.0886645	FBN1
SOX17 20123909 ChIP-Seq XEN Mouse	1/1947	0.857284	1	0	0	0.540643	0.0832511	B4GALT6
TCFCP2L1 18555785 ChIP-Seq MESCs Mouse	1/1987	0.863177	1	0	0	0.529759	0.0779464	RCN1
OCT4 18692474 ChIP-Seq MEFs Mouse	1/1992	0.863897	1	0	0	0.52843	0.07731	B4GALT6
PU.1 20176806 ChIP-Seq MACROPHAGES Mouse	1/2000	0.865042	1	0	0	0.526316	0.0763038	COL1A1
CEBPB 20176806 ChIP-Seq MACROPHAGES Mouse	1/2000	0.865042	1	0	0	0.526316	0.0763038	COL1A1
RXRA 24833708 ChIP-Seq LIVER Mouse	1/2000	0.865042	1	0	0	0.526316	0.0763038	COL5A1
CEBPB 24764292 ChIP-Seq MC3T3 Mouse	1/2000	0.865042	1	0	0	0.526316	0.0763038	LUM
POU3F1 26484290 ChIP-Seq ESCss Mouse	1/2000	0.865042	1	0	0	0.526316	0.0763038	POSTN
RARA 24833708 ChIP-Seq LIVER Mouse	1/2000	0.865042	1	0	0	0.526316	0.0763038	MMP2
KLF5 20875108 ChIP-Seq MESCs Mouse	1/2000	0.865042	1	0	0	0.526316	0.0763038	ASPN
GATA1 19941827 ChIP-Seq MEL86 Mouse	1/2000	0.865042	1	0	0	0.526316	0.0763038	B4GALT6
PU.1 20513432 ChIP-Seq Bcells Mouse	1/2000	0.865042	1	0	0	0.526316	0.0763038	COL1A1
CDX2 21074721 ChIP-Seq CACO-2 Mouse	1/2000	0.865042	1	0	0	0.526316	0.0763038	RCN1
LDB1 21186366 ChIP-Seq BM-HSCs Mouse	1/2000	0.865042	1	0	0	0.526316	0.0763038	FBN1
ETS1 21867929 ChIP-Seq TH2 Mouse	1/2000	0.865042	1	0	0	0.526316	0.0763038	ASPN
TBX20 22080862 ChIP-Seq HEART Mouse	1/2000	0.865042	1	0	0	0.526316	0.0763038	FBN1
SOX11 22085726 ChIP-Seq ESNs Mouse	1/2000	0.865042	1	0	0	0.526316	0.0763038	COL6A2
TBX20 22328084 ChIP-Seq HEART Mouse	1/2000	0.865042	1	0	0	0.526316	0.0763038	FBN1
SMRT 22465074 ChIP-Seq MACROPHAGES Mouse	1/2000	0.865042	1	0	0	0.526316	0.0763038	VCAN
NCOR 22465074 ChIP-Seq MACROPHAGES Mouse	1/2000	0.865042	1	0	0	0.526316	0.0763038	VCAN
SPI1 26923725 Chip-Seq HPCs Mouse	1/2000	0.865042	1	0	0	0.526316	0.0763038	FBN1
CEBPB 26923725 Chip-Seq MACROPHAGESS Mouse	1/2000	0.865042	1	0	0	0.526316	0.0763038	VCAN
FLI1 26923725 Chip-Seq MACROPHAGESS Mouse	1/2000	0.865042	1	0	0	0.526316	0.0763038	B4GALT6
MYC 27129775 Chip-Seq CORNEA Mouse	1/2000	0.865042	1	0	0	0.526316	0.0763038	VCAN
KAP1 27257070 Chip-Seq ESCs Mouse	1/2000	0.865042	1	0	0	0.526316	0.0763038	RCN1
RARB 27405468 Chip-Seq BRAIN Mouse	1/2000	0.865042	1	0	0	0.526316	0.0763038	B4GALT6
RUNX1 27457419 Chip-Seq LIVER Mouse	1/2000	0.865042	1	0	0	0.526316	0.0763038	COL5A2
SOX2 27498859 Chip-Seq STOMACH Mouse	1/2000	0.865042	1	0	0	0.526316	0.0763038	B4GALT6
GATA4 21415370 ChIP-Seq HL-1 Mouse	1/2039	0.870493	1	0	0	0.516249	0.0716012	RCN1
NANOG 16518401 ChIP-PET MESCs Mouse	2/3520	0.872294	1	0	0	0.598086	0.0817155	RCN1;B4GALT6
DMRT1 23473982 ChIP-Seq TESTES Mouse	1/2072	0.874942	1	0	0	0.508027	0.067871	COL6A3
REST 19997604 ChIP-ChIP NEURONS Mouse	1/2118	0.880903	1	0	0	0.496993	0.0630225	ASPN
REST 21632747 ChIP-Seq MESCs Mouse	1/2339	0.905977	1	0	0	0.450035	0.0444371	B4GALT6
CREB1 23762244 ChIP-Seq HIPPOCAMPUS Rat	1/2393	0.911294	1	0	0	0.439879	0.0408603	COL1A1
TCFAP2C 20176728 ChIP-ChIP TROPHOBLAST STEM CELLS Mouse	1/2667	0.934163	1	0	0	0.394688	0.0268799	B4GALT6
RCOR3 21632747 ChIP-Seq MESCs Mouse	1/2851	0.946252	1	0	0	0.369215	0.0203978	COL5A1
KDM5B 21448134 ChIP-Seq MESCs Mouse	1/3724	0.980092	1	0	0	0.282662	0.00568397	B4GALT6
MYC 19030024 ChIP-ChIP MESCs Mouse	1/3868	0.983186	1	0	0	0.272138	0.00461456	HAS2
POU5F1 18692474 ChIP-Seq MESCs Mouse	1/4232	0.989104	1	0	0	0.248731	0.00272505	B4GALT6

## Sheet: iW_Mod_III_TRRUST
Term	Overlap	P-value	Adjusted P-value	Old P-value	Old Adjusted P-value	Odds Ratio	Combined Score	Genes
SP1 mouse	5/270	4.3031e-06	0.00122854	0	0	19.4932	240.861	COL1A1;COL1A2;COL5A1;IGFBP3;MMP2
RUNX2 mouse	2/57	0.00132277	0.0629416	0	0	36.9344	244.803	COL1A1;COL1A2
EP300 mouse	2/60	0.00146449	0.0643249	0	0	35.0877	228.991	COL1A2;MMP2
STAT3 mouse	2/79	0.00252197	0.0900027	0	0	26.6489	159.433	COL1A1;MMP2
FOSL1 mouse	1/7	0.00663199	0.157786	0	0	150.376	754.263	MMP2
JUND mouse	1/7	0.00663199	0.164646	0	0	150.376	754.263	MMP2
SMAD7 mouse	1/8	0.00757601	0.144197	0	0	131.579	642.47	COL1A2
ID3 mouse	1/8	0.00757601	0.149169	0	0	131.579	642.47	COL1A2
VDR mouse	1/8	0.00757601	0.154497	0	0	131.579	642.47	IGFBP3
GLI1 mouse	1/8	0.00757601	0.166381	0	0	131.579	642.47	HAS2
JUNB mouse	1/9	0.00851919	0.138984	0	0	116.959	557.361	MMP2
DLX5 mouse	1/9	0.00851919	0.147408	0	0	116.959	557.361	IGFBP3
NCOA3 mouse	1/9	0.00851919	0.152014	0	0	116.959	557.361	IGFBP3
GLI3 mouse	1/9	0.00851919	0.156918	0	0	116.959	557.361	HAS2
ID2 mouse	1/11	0.010403	0.148503	0	0	95.6938	436.905	COL1A2
NFIC mouse	1/11	0.010403	0.15231	0	0	95.6938	436.905	COL1A1
MYBL2 mouse	1/13	0.0122834	0.163112	0	0	80.9717	356.235	COL5A2
USF2 mouse	1/14	0.0132223	0.17159	0	0	75.188	325.252	COL1A1
MECP2 mouse	1/16	0.0150977	0.183421	0	0	65.7895	275.869	IGFBP3
NFKB1 mouse	2/200	0.0152144	0.177295	0	0	10.5263	44.058	COL1A1;MMP2
SP7 mouse	1/17	0.0160341	0.179519	0	0	61.9195	255.916	COL5A1
RUNX1 mouse	1/17	0.0160341	0.183109	0	0	61.9195	255.916	IGFBP3
SRF mouse	1/19	0.0179043	0.189322	0	0	55.4017	222.865	MMP2
USF1 mouse	1/20	0.0188382	0.195575	0	0	52.6316	209.046	COL1A1
SMAD1 mouse	1/24	0.0225653	0.222152	0	0	43.8596	166.287	COL1A1
YY1 mouse	1/27	0.0253518	0.229776	0	0	38.9864	143.271	COL1A1
SNAI1 mouse	1/29	0.0272053	0.235367	0	0	36.2976	130.829	MMP2
TWIST1 mouse	1/29	0.0272053	0.238988	0	0	36.2976	130.829	POSTN
SMAD3 mouse	1/49	0.0455575	0.342281	0	0	21.4823	66.354	COL1A2
FOS mouse	1/56	0.0519029	0.384891	0	0	18.797	55.6086	MMP2
RELA mouse	1/121	0.108947	0.75864	0	0	8.69943	19.2858	COL1A1
JUN mouse	1/131	0.117428	0.807851	0	0	8.03536	17.2111	MMP2
TRP53 mouse	1/167	0.147334	0.978231	0	0	6.30318	12.0709	MMP2

## Sheet: iW_Mod_IV_ChEA2016
Term	Overlap	P-value	Adjusted P-value	Old P-value	Old Adjusted P-value	Odds Ratio	Combined Score	Genes
IRF8 22096565 ChIP-ChIP GC-B Mouse	5/772	0.000808546	0.521512	0	0	6.47668	46.1158	RTP4;ZBP1;GBP5;IFIT1;OASL2
NANOG 18692474 ChIP-Seq MESCs Mouse	9/3052	0.00149737	0.482902	0	0	2.94889	19.1797	RTP4;ZBP1;GBP5;OAS2;OAS1A;OLFR294;IFIT1;OAS1G;OASL2
IRF8 21731497 ChIP-ChIP J774 Mouse	3/319	0.0037469	0.805583	0	0	9.40439	52.5407	GBP6;RTP4;OASL2
NANOG 18358816 ChIP-ChIP MESCs Mouse	5/1232	0.00626522	0.808214	0	0	4.05844	20.5874	RTP4;GBP5;OAS2;OAS1A;OAS1G
RARB 24833708 ChIP-Seq LIVER Mouse	6/2000	0.0112118	1	0	0	3	13.4724	GBP6;GNAL;IFI204;OAS2;IFIT1;OASL2
RARA 24833708 ChIP-Seq LIVER Mouse	6/2000	0.0112118	1	0	0	3	13.4724	GBP6;RTP4;ZBP1;OLFR765;IFIT1;OASL2
NR0B1 18358816 ChIP-ChIP MESCs Mouse	5/1691	0.0227413	1	0	0	2.95683	11.1874	RTP4;GBP5;OAS2;OAS1A;OAS1G
STAT5 23275557 ChIP-Seq MAMMARY-EPITHELIUM Mouse	4/1197	0.0286607	1	0	0	3.34169	11.8704	GBP6;ZBP1;GBP5;GBP7
NANOG 18692474 ChIP-Seq MEFs Mouse	5/1989	0.0422188	1	0	0	2.51383	7.95598	RTP4;ZBP1;IFIT1;OAS1G;OASL2
SOX3 22085726 ChIP-Seq MUSCLE Mouse	5/2000	0.0430904	1	0	0	2.5	7.86114	GBP6;RTP4;RNF126;IFI204;IFIT1
CDX2 19796622 ChIP-Seq MESCs Mouse	2/334	0.0433437	1	0	0	5.98802	18.794	OAS1A;OAS1G
RUNX1 26923725 Chip-Seq HPCs Mouse	3/859	0.0522197	1	0	0	3.49243	10.3107	OLFR765;OAS2;OASL2
ZFP57 27257070 Chip-Seq ESCs Mouse	3/1088	0.091866	1	0	0	2.75735	6.58297	GNAL;IFI204;IIGP1
SOX9 25088423 ChIP-ChIP EMBRYONIC GONADS Mouse	4/1903	0.115963	1	0	0	2.10194	4.52861	RTP4;RNF126;GNAL;IFIT1
KLF4 25985364 ChIP-Seq ATHEROSCLEROSIS LESION Mouse	3/1211	0.117255	1	0	0	2.47729	5.30984	GBP6;OLFR765;OASL2
TAL1 26923725 Chip-Seq HPCs Mouse	4/2000	0.132854	1	0	0	2	4.03701	ZBP1;GBP5;OLFR294;IIGP1
SPI1 26923725 Chip-Seq MACROPHAGESS Mouse	4/2000	0.132854	1	0	0	2	4.03701	RTP4;ZBP1;OLFR765;OAS2
KAP1 22055183 ChIP-Seq ESCs Mouse	4/2000	0.132854	1	0	0	2	4.03701	GBP6;OLFR765;OAS1G;OASL2
SOX3 22085726 ChIP-Seq NPCs Mouse	4/2000	0.132854	1	0	0	2	4.03701	GBP6;GBP5;RNF126;OLFR376
PPARA 22158963 ChIP-Seq LIVER Mouse	4/2000	0.132854	1	0	0	2	4.03701	RTP4;ZBP1;GBP5;RNF126
SMRT 22465074 ChIP-Seq MACROPHAGES Mouse	4/2000	0.132854	1	0	0	2	4.03701	RTP4;IFI204;DDX60;OASL2
NCOR 22465074 ChIP-Seq MACROPHAGES Mouse	4/2000	0.132854	1	0	0	2	4.03701	GBP5;RNF126;IFI204;OASL2
CTCF 26484167 Chip-Seq Bcells Mouse	4/2000	0.132854	1	0	0	2	4.03701	ZBP1;GBP5;RNF126;OAS2
THRA 23701648 ChIP-Seq CEREBELLUM Mouse	1/179	0.164639	1	0	0	5.58659	10.0782	ZBP1
SRY 25088423 ChIP-ChIP EMBRYONIC GONADS Mouse	5/3083	0.184546	1	0	0	1.6218	2.74061	GBP6;ZBP1;RNF126;OAS2;IFIT1
GATA1 26923725 Chip-Seq HPCs Mouse	1/226	0.203394	1	0	0	4.42478	7.04695	ZBP1
FOXP3 17237761 ChIP-ChIP TREG Mouse	1/257	0.228014	1	0	0	3.89105	5.75233	GBP5
POU5F1 18692474 ChIP-Seq MESCs Mouse	6/4232	0.235242	1	0	0	1.41777	2.05171	RTP4;ZBP1;GBP5;OLFR294;IFIT1;OAS1G
IRF4 20064451 ChIP-Seq CD4+T Mouse	2/1000	0.26415	1	0	0	2	2.66247	GBP5;GBP7
LMO2 26923725 Chip-Seq HEMANGIOBLAST Mouse	3/1822	0.272676	1	0	0	1.64654	2.13964	ZBP1;IIGP1;OASL2
RNF2 27304074 Chip-Seq NSC Mouse	2/1052	0.2838	1	0	0	1.90114	2.39446	GBP5;GNAL
NFE2L2 20460467 ChIP-Seq MEFs Mouse	2/1055	0.284934	1	0	0	1.89573	2.38009	RTP4;OASL2
NRF2 20460467 ChIP-Seq MEFs Mouse	2/1055	0.284934	1	0	0	1.89573	2.38009	RTP4;OASL2
NANOG 18700969 ChIP-ChIP MESCs Mouse	1/344	0.293307	1	0	0	2.90698	3.56551	OAS1A
STAT4 19710469 ChIP-ChIP TH1 Mouse	3/1939	0.305689	1	0	0	1.54719	1.83371	ZBP1;GBP5;IIGP1
ZIC3 20872845 ChIP-ChIP MESCs Mouse	1/365	0.308262	1	0	0	2.73973	3.22413	RNF126
OCT4 18692474 ChIP-Seq MEFs Mouse	3/1992	0.320776	1	0	0	1.50602	1.71237	ZBP1;IFIT1;OAS1G
FLI1 26923725 Chip-Seq HEMOGENIC-ENDOTHELIUM Mouse	3/2000	0.323058	1	0	0	1.5	1.69488	ZBP1;GNAL;OAS1G
SPI1 26923725 Chip-Seq HPCs Mouse	3/2000	0.323058	1	0	0	1.5	1.69488	ZBP1;OLFR765;OAS1G
CEBPB 26923725 Chip-Seq MACROPHAGESS Mouse	3/2000	0.323058	1	0	0	1.5	1.69488	RTP4;GNAL;OASL2
FLI1 26923725 Chip-Seq MACROPHAGESS Mouse	3/2000	0.323058	1	0	0	1.5	1.69488	OAS2;IIGP1;OASL2
RXRA 24833708 ChIP-Seq LIVER Mouse	3/2000	0.323058	1	0	0	1.5	1.69488	GBP6;ZBP1;IFIT1
FOXO3 22982991 ChIP-Seq MACROPHAGES Mouse	3/2000	0.323058	1	0	0	1.5	1.69488	ZBP1;OAS2;DDX60
SUZ12 18555785 Chip-Seq ESCs Mouse	3/2000	0.323058	1	0	0	1.5	1.69488	ZBP1;GBP5;IFI204
ESET 19884257 ChIP-Seq ESCs Mouse	3/2000	0.323058	1	0	0	1.5	1.69488	DDX60;IIGP1;OASL2
CDX2 21074721 ChIP-Seq CACO-2 Mouse	3/2000	0.323058	1	0	0	1.5	1.69488	GBP6;GBP5;GBP7
GATA6 21074721 ChIP-Seq CACO-2 Mouse	3/2000	0.323058	1	0	0	1.5	1.69488	GBP6;GBP5;GBP7
GATA2 22383799 ChIP-Seq G1ME Mouse	3/2000	0.323058	1	0	0	1.5	1.69488	ZBP1;OLFR376;OASL2
SMC1 22415368 ChIP-Seq MEFs Mouse	3/2000	0.323058	1	0	0	1.5	1.69488	ZBP1;GBP5;RNF126
RARG 19884340 ChIP-ChIP MEFs Mouse	1/390	0.325674	1	0	0	2.5641	2.87656	ZBP1
DMRT1 23473982 ChIP-Seq TESTES Mouse	3/2072	0.343632	1	0	0	1.44788	1.5466	GBP6;GNAL;OAS2
POU5F1 18347094 ChIP-ChIP MESCs Mouse	3/2109	0.354218	1	0	0	1.42248	1.4763	RTP4;ZBP1;GBP5
TCF3 18347094 ChIP-ChIP MESCs Mouse	3/2221	0.386229	1	0	0	1.35074	1.28499	RTP4;GBP5;OAS2
TCF3 18467660 ChIP-ChIP MESCs Mouse	2/1388	0.408871	1	0	0	1.44092	1.2887	RNF126;OAS2
NANOG 18555785 ChIP-Seq MESCs Mouse	1/542	0.422902	1	0	0	1.84502	1.58785	OASL2
ZFP42 18358816 ChIP-ChIP MESCs Mouse	2/1480	0.441723	1	0	0	1.35135	1.10415	RTP4;OAS2
CEBPA 23403033 ChIP-Seq LIVER Mouse	1/589	0.450164	1	0	0	1.69779	1.35508	GBP7
NKX2-5 21415370 ChIP-Seq HL-1 Mouse	2/1507	0.451202	1	0	0	1.32714	1.05619	IFIT1;OASL2
CRX 20693478 ChIP-Seq ADULT RETINA Mouse	1/668	0.49325	1	0	0	1.49701	1.05799	RNF126
TCF3 18692474 ChIP-Seq MEFs Mouse	1/745	0.532145	1	0	0	1.34228	0.846765	RTP4
NACC1 18358816 ChIP-ChIP MESCs Mouse	1/769	0.543676	1	0	0	1.30039	0.792459	RTP4
STAT3 24763339 ChIP-Seq IMN-ESCs Mouse	2/1788	0.54474	1	0	0	1.11857	0.679471	ZBP1;IFIT1
EED 16625203 ChIP-ChIP MESCs Mouse	1/830	0.571783	1	0	0	1.20482	0.67349	GNAL
GATA3 20176728 ChIP-ChIP TSCs Mouse	1/834	0.573567	1	0	0	1.19904	0.666524	ZBP1
NANOG 18347094 ChIP-ChIP MESCs Mouse	2/1908	0.581536	1	0	0	1.04822	0.568221	RTP4;OASL2
SOX2 19030024 ChIP-ChIP MESCs Mouse	1/863	0.586294	1	0	0	1.15875	0.618695	RTP4
SUZ12 27294783 Chip-Seq NPCs Mouse	1/880	0.593586	1	0	0	1.13636	0.592697	IFI204
EZH2 27304074 Chip-Seq ESCs Mouse	1/885	0.595707	1	0	0	1.12994	0.585317	GNAL
SOX2 18692474 ChIP-Seq MEFs Mouse	2/1991	0.605807	1	0	0	1.00452	0.503459	RTP4;OAS1G
STAT3 18555785 ChIP-Seq MESCs Mouse	2/1997	0.607524	1	0	0	1.0015	0.499112	IFIT1;DDX60
LMO2 26923725 Chip-Seq HEMOGENIC-ENDOTHELIUM Mouse	2/2000	0.60838	1	0	0	1	0.496955	ZBP1;IIGP1
IRF8 27001747 Chip-Seq BMDM Mouse	2/2000	0.60838	1	0	0	1	0.496955	GBP6;OASL2
MYC 27129775 Chip-Seq CORNEA Mouse	2/2000	0.60838	1	0	0	1	0.496955	ZBP1;IFIT1
PBX 27287812 Chip-Seq EMBYONIC-LIMB Mouse	2/2000	0.60838	1	0	0	1	0.496955	ZBP1;OAS2
RARB 27405468 Chip-Seq BRAIN Mouse	2/2000	0.60838	1	0	0	1	0.496955	GNAL;OAS2
FOXO1 25302145 ChIP-Seq T-LYMPHOCYTE Mouse	2/2000	0.60838	1	0	0	1	0.496955	GBP5;OASL2
CEBPA 26348894 ChIP-Seq LIVER Mouse	2/2000	0.60838	1	0	0	1	0.496955	GBP6;IFIT1
MEIS1 26253404 ChIP-Seq OPTIC CUPS Mouse	2/2000	0.60838	1	0	0	1	0.496955	RTP4;IFIT1
OCT4 18555785 Chip-Seq ESCs Mouse	2/2000	0.60838	1	0	0	1	0.496955	GBP5;IFI204
SMAD1 18555785 Chip-Seq ESCs Mouse	2/2000	0.60838	1	0	0	1	0.496955	ZBP1;IFI204
CTCF 18555785 Chip-Seq ESCs Mouse	2/2000	0.60838	1	0	0	1	0.496955	ZBP1;IFI204
ZFX 18555785 Chip-Seq ESCs Mouse	2/2000	0.60838	1	0	0	1	0.496955	ZBP1;IFI204
STAT3 18555785 Chip-Seq ESCs Mouse	2/2000	0.60838	1	0	0	1	0.496955	GBP5;IFI204
KLF4 18555785 Chip-Seq ESCs Mouse	2/2000	0.60838	1	0	0	1	0.496955	ZBP1;IFI204
ESRRB 18555785 Chip-Seq ESCs Mouse	2/2000	0.60838	1	0	0	1	0.496955	ZBP1;IFI204
CMYC 18555785 Chip-Seq ESCs Mouse	2/2000	0.60838	1	0	0	1	0.496955	GBP5;IFI204
P300 18555785 Chip-Seq ESCs Mouse	2/2000	0.60838	1	0	0	1	0.496955	ZBP1;IFI204
LUZP1 20508642 ChIP-Seq ESCs Mouse	2/2000	0.60838	1	0	0	1	0.496955	OLFR765;RNF126
TAL1 21186366 ChIP-Seq BM-HSCs Mouse	2/2000	0.60838	1	0	0	1	0.496955	OLFR765;RNF126
OCT4 21477851 ChIP-Seq ESCs Mouse	2/2000	0.60838	1	0	0	1	0.496955	RNF126;IFI204
GATA3 21867929 ChIP-Seq TH1 Mouse	2/2000	0.60838	1	0	0	1	0.496955	OAS2;OASL2
FLI1 21867929 ChIP-Seq CD8 Mouse	2/2000	0.60838	1	0	0	1	0.496955	IFIT1;OAS1G
ETS1 21867929 ChIP-Seq TH2 Mouse	2/2000	0.60838	1	0	0	1	0.496955	RNF126;OAS2
JARID1B-DAIN 22020125 ChIP-Seq ESCs Mouse	2/2000	0.60838	1	0	0	1	0.496955	GBP6;OLFR765
SOX11 22085726 ChIP-Seq ESNs Mouse	2/2000	0.60838	1	0	0	1	0.496955	ZBP1;OLFR376
ETS1 22383799 ChIP-Seq G1ME Mouse	2/2000	0.60838	1	0	0	1	0.496955	RTP4;IFI204
SA1 22415368 ChIP-Seq MEFs Mouse	2/2000	0.60838	1	0	0	1	0.496955	GBP5;RNF126
SMC3 22415368 ChIP-Seq MEFs Mouse	2/2000	0.60838	1	0	0	1	0.496955	GBP5;RNF126
PHC1 16625203 ChIP-ChIP MESCs Mouse	1/922	0.611082	1	0	0	1.0846	0.534191	GNAL
EGR1 23403033 ChIP-Seq LIVER Mouse	1/944	0.619958	1	0	0	1.05932	0.506465	GBP6
NFE2 27457419 Chip-Seq LIVER Mouse	1/972	0.630977	1	0	0	1.02881	0.47375	IFI204
SMARCD1 25818293 ChIP-Seq ESCs Mouse	2/2119	0.641311	1	0	0	0.943841	0.419292	GNAL;DDX60
ETV2 25802403 ChIP-Seq MESCs Mouse	1/1000	0.641693	1	0	0	1	0.443646	GBP7
GRHL2 25758223 ChIP-Seq PLACENTA Mouse	1/1000	0.641693	1	0	0	1	0.443646	GBP6
PAX6 23342162 ChIP-ChIP BETA-FORBRAIN-LENS Mouse	1/1001	0.64207	1	0	0	0.999001	0.442616	OAS1A
SALL4 18804426 ChIP-ChIP XEN Mouse	1/1005	0.643575	1	0	0	0.995025	0.438525	GBP5
BMI1 23680149 ChIP-Seq NPCS Mouse	1/1056	0.662243	1	0	0	0.94697	0.390268	GNAL
STAT3 20064451 ChIP-Seq CD4+T Mouse	2/2204	0.66359	1	0	0	0.907441	0.372133	GBP6;IIGP1
SALL4 18804426 ChIP-ChIP MESCs Mouse	1/1062	0.664377	1	0	0	0.94162	0.385034	RNF126
SOX2 18692474 ChIP-Seq MESCs Mouse	3/3319	0.668386	1	0	0	0.903887	0.364167	RTP4;OAS2;OAS1G
JARID2 20064375 ChIP-Seq MESCs Mouse	1/1117	0.683352	1	0	0	0.895255	0.340864	GNAL
TP53 20018659 ChIP-ChIP R1E Mouse	1/1122	0.685025	1	0	0	0.891266	0.337165	GNAL
SUZ12 18692474 ChIP-Seq MEFs Mouse	1/1135	0.689337	1	0	0	0.881057	0.327775	GNAL
FOXP2 21765815 ChIP-ChIP NEURO2A Mouse	1/1164	0.698755	1	0	0	0.859107	0.307951	GNAL
MEIS1 26923725 Chip-Seq HEMOGENIC-ENDOTHELIUM Mouse	1/1196	0.708832	1	0	0	0.83612	0.28774	OAS1G
RNF2 16625203 ChIP-ChIP MESCs Mouse	1/1219	0.715876	1	0	0	0.820345	0.274199	GNAL
EKLF 21900194 ChIP-Seq ERYTHROCYTE Mouse	1/1239	0.72187	1	0	0	0.807103	0.263043	RNF126
JARID2 20075857 ChIP-Seq MESCs Mouse	1/1258	0.727452	1	0	0	0.794913	0.252947	GNAL
SUZ12 16625203 ChIP-ChIP MESCs Mouse	1/1270	0.730923	1	0	0	0.787402	0.246809	GNAL
RNF2 18974828 ChIP-Seq MESCs Mouse	1/1302	0.739974	1	0	0	0.768049	0.231291	GNAL
EZH2 18974828 ChIP-Seq MESCs Mouse	1/1302	0.739974	1	0	0	0.768049	0.231291	GNAL
TCF3 18692474 ChIP-Seq MESCs Mouse	1/1351	0.753275	1	0	0	0.740192	0.209715	RTP4
EZH2 27294783 Chip-Seq NPCs Mouse	1/1374	0.759293	1	0	0	0.727802	0.200413	IFI204
SOX9 24532713 ChIP-Seq HFSC Mouse	1/1384	0.761865	1	0	0	0.722543	0.196521	GBP7
TAL1 26923725 Chip-Seq HEMANGIOBLAST Mouse	1/1413	0.76918	1	0	0	0.707714	0.185726	ZBP1
GF1 26923725 Chip-Seq HPCs Mouse	1/1432	0.773855	1	0	0	0.698324	0.179029	ZBP1
RNF2 27304074 Chip-Seq ESCs Mouse	1/1467	0.782234	1	0	0	0.681663	0.167417	GNAL
KLF4 19030024 ChIP-ChIP MESCs Mouse	1/1502	0.790317	1	0	0	0.665779	0.156672	GNAL
CNOT3 19339689 ChIP-ChIP MESCs Mouse	1/1547	0.800292	1	0	0	0.646412	0.144007	OAS1G
CTCF 18555785 ChIP-Seq MESCs Mouse	1/1568	0.804791	1	0	0	0.637755	0.138503	ZBP1
SPI1 22096565 ChIP-ChIP GC-B Mouse	1/1676	0.826447	1	0	0	0.596659	0.113734	RNF126
KLF4 18358816 ChIP-ChIP MESCs Mouse	1/1700	0.83094	1	0	0	0.588235	0.10894	OAS2
SOX9 26525672 Chip-Seq HEART Mouse	1/1702	0.831309	1	0	0	0.587544	0.108551	RNF126
CEBPD 21427703 ChIP-Seq 3T3-L1 Mouse	1/1735	0.837294	1	0	0	0.576369	0.102352	IFI204
EOMES 20176728 ChIP-ChIP TSCs Mouse	1/1744	0.83889	1	0	0	0.573394	0.100731	GNAL
GATA1 19941827 ChIP-Seq MEL Mouse	1/1834	0.85406	1	0	0	0.545256	0.086016	GNAL
TAL1 20566737 ChIP-Seq PRIMARY FETAL LIVER ERYTHROID Mouse	1/1875	0.860512	1	0	0	0.533333	0.0801215	IFIT1
SUZ12 18692474 ChIP-Seq MESCs Mouse	1/1909	0.865656	1	0	0	0.523834	0.0755727	GNAL
ESR1 22446102 ChIP-Seq UTERUS Mouse	1/1916	0.866692	1	0	0	0.521921	0.0746721	ZBP1
SUZ12 18974828 ChIP-Seq MESCs Mouse	1/1934	0.869322	1	0	0	0.517063	0.0724104	GNAL
PRDM14 21183938 ChIP-Seq MESCs Mouse	1/1944	0.870762	1	0	0	0.514403	0.0711866	OAS1A
SPI1 22790984 ChIP-Seq ERYTHROLEUKEMIA Mouse	1/1962	0.873316	1	0	0	0.509684	0.0690409	RNF126
CEBPB 26923725 Chip-Seq HEMOGENIC-ENDOTHELIUM Mouse	1/2000	0.87855	1	0	0	0.5	0.064741	IIGP1
PU 27001747 Chip-Seq BMDM Mouse	1/2000	0.87855	1	0	0	0.5	0.064741	RTP4
BRD4 27068464 Chip-Seq AML-cells Mouse	1/2000	0.87855	1	0	0	0.5	0.064741	RNF126
RING1B 27294783 Chip-Seq ESCs Mouse	1/2000	0.87855	1	0	0	0.5	0.064741	GBP5
ZFP281 27345836 Chip-Seq ESCs Mouse	1/2000	0.87855	1	0	0	0.5	0.064741	GBP6
RUNX1 27457419 Chip-Seq LIVER Mouse	1/2000	0.87855	1	0	0	0.5	0.064741	IFI204
PU1 27457419 Chip-Seq LIVER Mouse	1/2000	0.87855	1	0	0	0.5	0.064741	IFI204
SOX2 27498859 Chip-Seq STOMACH Mouse	1/2000	0.87855	1	0	0	0.5	0.064741	DDX60
PU.1 20176806 ChIP-Seq MACROPHAGES Mouse	1/2000	0.87855	1	0	0	0.5	0.064741	OAS2
CEBPB 21427703 ChIP-Seq 3T3-L1 Mouse	1/2000	0.87855	1	0	0	0.5	0.064741	IFI204
CEBPB 20176806 ChIP-Seq MACROPHAGES Mouse	1/2000	0.87855	1	0	0	0.5	0.064741	OAS2
NANOG 18555785 Chip-Seq ESCs Mouse	1/2000	0.87855	1	0	0	0.5	0.064741	IFI204
SOX2 18555785 Chip-Seq ESCs Mouse	1/2000	0.87855	1	0	0	0.5	0.064741	IFI204
E2F1 18555785 Chip-Seq ESCs Mouse	1/2000	0.87855	1	0	0	0.5	0.064741	IFI204
TCFCP2L1 18555785 Chip-Seq ESCs Mouse	1/2000	0.87855	1	0	0	0.5	0.064741	IFI204
NMYC 18555785 Chip-Seq ESCs Mouse	1/2000	0.87855	1	0	0	0.5	0.064741	IFI204
GATA1 19941827 ChIP-Seq MEL86 Mouse	1/2000	0.87855	1	0	0	0.5	0.064741	GNAL
CEBPB 20513432 ChIP-Seq MACROPHAGES Mouse	1/2000	0.87855	1	0	0	0.5	0.064741	OAS2
CRX 20693478 ChIP-Seq RETINA Mouse	1/2000	0.87855	1	0	0	0.5	0.064741	IFI204
LDB1 21186366 ChIP-Seq BM-HSCs Mouse	1/2000	0.87855	1	0	0	0.5	0.064741	OAS1G
GATA2 21186366 ChIP-Seq BM-HSCs Mouse	1/2000	0.87855	1	0	0	0.5	0.064741	RNF126
DPY 21335234 ChIP-Seq ESCs Mouse	1/2000	0.87855	1	0	0	0.5	0.064741	OAS2
CDX2 21402776 ChIP-Seq INTESTINAL-VILLUS Mouse	1/2000	0.87855	1	0	0	0.5	0.064741	IFI204
NFI 21473784 ChIP-Seq ESCs Mouse	1/2000	0.87855	1	0	0	0.5	0.064741	OASL2
GATA3 21867929 ChIP-Seq CD8 Mouse	1/2000	0.87855	1	0	0	0.5	0.064741	OAS1G
SOX6 21985497 ChIP-Seq MYOTUBES Mouse	1/2000	0.87855	1	0	0	0.5	0.064741	IFI204
SOX2 22085726 ChIP-Seq NPCs Mouse	1/2000	0.87855	1	0	0	0.5	0.064741	OLFR376
LXR 22158963 ChIP-Seq LIVER Mouse	1/2000	0.87855	1	0	0	0.5	0.064741	IIGP1
GATA1 22383799 ChIP-Seq G1ME Mouse	1/2000	0.87855	1	0	0	0.5	0.064741	RNF126
P53 22387025 ChIP-Seq ESCs Mouse	1/2000	0.87855	1	0	0	0.5	0.064741	IFI204
RUNX1 22412390 ChIP-Seq EML Mouse	1/2000	0.87855	1	0	0	0.5	0.064741	IFI204
EBF1 22473956 ChIP-Seq LYMPHODE Mouse	1/2000	0.87855	1	0	0	0.5	0.064741	IFI204
EBF1 22473956 ChIP-Seq BONE MARROW Mouse	1/2000	0.87855	1	0	0	0.5	0.064741	IFI204
ZFP281 18757296 ChIP-ChIP E14 Mouse	1/2004	0.879089	1	0	0	0.499002	0.0643058	OAS1G
SETDB1 19884255 ChIP-Seq MESCs Mouse	1/2020	0.881222	1	0	0	0.49505	0.0625967	GNAL
PPARG 20887899 ChIP-Seq 3T3-L1 Mouse	2/3565	0.894872	1	0	0	0.56101	0.0623137	GBP5;IFI204
CCND1 20090754 ChIP-ChIP RETINA Mouse	1/2137	0.895768	1	0	0	0.467946	0.0515084	RNF126
JARID1A 20064375 ChIP-Seq MESCs Mouse	1/2171	0.899667	1	0	0	0.460617	0.0487012	GNAL
MYCN 18555785 ChIP-Seq MESCs Mouse	1/2261	0.90933	1	0	0	0.442282	0.0420376	RNF126
TEAD4 22529382 ChIP-Seq TROPHECTODERM Mouse	1/2293	0.912548	1	0	0	0.43611	0.0399106	OAS2
YAP1 20516196 ChIP-Seq MESCs Mouse	1/2329	0.916037	1	0	0	0.429369	0.0376548	GNAL
REST 21632747 ChIP-Seq MESCs Mouse	1/2339	0.916983	1	0	0	0.427533	0.0370527	OLFR376
SETDB1 19884257 ChIP-Seq MESCs Mouse	1/2353	0.91829	1	0	0	0.424989	0.0362269	GBP6
CREB1 23762244 ChIP-Seq HIPPOCAMPUS Rat	1/2393	0.921917	1	0	0	0.417885	0.0339739	RNF126
TCFAP2C 20176728 ChIP-ChIP TROPHOBLAST STEM CELLS Mouse	1/2667	0.942951	1	0	0	0.374953	0.0220253	RNF126
RCOR3 21632747 ChIP-Seq MESCs Mouse	1/2851	0.953921	1	0	0	0.350754	0.0165467	OAS2
MTF2 20144788 ChIP-Seq MESCs Mouse	1/2981	0.960429	1	0	0	0.335458	0.0135442	GNAL
TRIM28 19339689 ChIP-ChIP MESCs Mouse	1/3072	0.964455	1	0	0	0.325521	0.0117814	GNAL
ASH2L 23239880 ChIP-Seq MESCs Mouse	1/3336	0.974047	1	0	0	0.29976	0.00788243	ZBP1
SOX2 21211035 ChIP-Seq LN229 Gbm	1/3420	0.976543	1	0	0	0.292398	0.0069405	GNAL
NANOG 16518401 ChIP-PET MESCs Mouse	1/3520	0.979217	1	0	0	0.284091	0.00596638	GNAL
CREM 20920259 ChIP-Seq GC1-SPG Mouse	2/5776	0.990027	1	0	0	0.34626	0.00347069	ZBP1;RNF126
SIN3B 21632747 ChIP-Seq MESCs Mouse	1/4302	0.992143	1	0	0	0.23245	0.00183363	RNF126
SUZ12 20075857 ChIP-Seq MESCs Mouse	1/4356	0.992666	1	0	0	0.229568	0.00168982	GNAL

## Sheet: iW_Mod_IV_TRRUST
Term	Overlap	P-value	Adjusted P-value	Old P-value	Old Adjusted P-value	Odds Ratio	Combined Score	Genes
SOX5 mouse	1/6	0.00598569	1	0	0	166.667	853.064	IFI204
SMAD5 mouse	1/10	0.00995725	1	0	0	100	460.945	IFI204
GATA4 mouse	1/22	0.0217817	1	0	0	45.4545	173.94	IFI204
SMAD1 mouse	1/24	0.0237393	1	0	0	41.6667	155.859	IFI204
NKX2-5 mouse	1/25	0.0247168	1	0	0	40	148.011	IFI204
SMAD4 mouse	1/40	0.0392671	1	0	0	25	80.9342	IFI204
MYOD1 mouse	1/50	0.0488525	1	0	0	20	60.379	IFI204
RUNX2 mouse	1/57	0.0555082	1	0	0	17.5439	50.7232	IFI204
SP3 mouse	1/83	0.0798439	1	0	0	12.0482	30.454	OAS1G
